# Supplementary material for: Mfsd2a is important for maintaining epidermal homeostasis
Source: Proc Natl Acad Sci U S A. 2026 Feb 19;123(8):e2531159123. doi: 10.1073/pnas.2531159123 (PMC12933103; doi:10.1073/pnas.2531159123)
Supplement: Supplementary file 2 — Dataset S01 (XLSX) [file pnas.2531159123.sd01.xlsx]

## Sheet: Dataset S1, Tab 1
RNAseq (full dataset)
Chromosome	Start	Stop	Strand	Gene Symbol	Total counts	P-value (2aKO vs. WT)	FDR step up (2aKO vs. WT)	Ratio (2aKO vs. WT)	Fold change (2aKO vs. WT)	LSMean(2aKO) (2aKO vs. WT)	LSMean(WT) (2aKO vs. WT)	P-value (2aEpKO vs. 2afl/fl)	FDR step up (2aEpKO vs. 2afl/fl)	Ratio (2aEpKO vs. 2afl/fl)	Fold change (2aEpKO vs. 2afl/fl)	LSMean(2aEpKO) (2aEpKO vs. 2afl/fl)	LSMean(LL) (2aEpKO vs. 2afl/fl)	WT 01	WT 02	WT 03	WT 04	2aKO 01	2aKO 02	2aKO 03	2aKO 04	2afl/fl 01	2afl/fl 02	2afl/fl 03	2afl/fl 04	2aEpKO 01	2aEpKO 02	2aEpKO 03	2aEpKO 04
7	131146439	131150579	+	1700029B22Rik	57	0.0716312	0.25143	0.103028	-9.70606	0.135169	1.31196	0.00046328	0.00231261	0.0141182	-70.8307	0.11831	8.37995	0.0692479	0	0.0189237	0.0683516	0	0	0	0	0.192315	0.0592298	0.0215777	0.824202	0	0	0	0
X	157698973	157752592	+	Smpx	83	0.000545279	0.0116693	0.0354817	-28.1835	0.222857	6.28089	1.78551e-05	0.000151234	0.0160556	-62.2835	0.118309	7.36872	0.346239	0.130329	0.113542	0.187967	0	0	0.0233572	0	0.619683	0.0987164	0.1942	0.045789	0	0	0	0
6	41686330	41704326	-	Kel	41	0.756134	0.88392	0.651688	-1.53448	0.135169	0.207414	0.000730551	0.00339399	0.0177187	-56.4376	0.118309	6.67708	0	0	0.0189237	0	0	0	0	0	0.12821	0.157946	0.151044	0.434995	0	0	0	0
8	4102793	4105765	-	Cd209f	70.479	0.14712	0.378131	4.74933	4.74933	0.597482	0.125803	1.42929e-05	0.000125804	0.017772	-56.2682	0.195058	10.9756	0	0	0	0	0.0408926	0	0.00595637	0.0269086	0.381483	0.157946	0.439566	0.45789	0	0	0	0.0192521
12	35925621	35949731	+	Agr3	44	0.796879	0.905437	1.3485	1.3485	0.946943	0.702219	0.00123341	0.00523514	0.0207009	-48.3071	0.11831	5.7152	0.0923305	0	0	0	0	0	0.0700717	0.0538171	0.170947	0.236919	0.151044	0.183156	0	0	0	0
7	30922372	30924182	-	Hamp2	135	0.0877951	0.281593	0.160286	-6.23886	0.13517	0.843306	2.16002e-05	0.000176971	0.0227193	-44.0154	0.47481	20.899	0	0	0.0946183	0	0	0	0	0	0.235052	0.592298	1.03573	0.869991	0.0388297	0	0	0.0192521
3	96525185	96529217	+	Hfe2	49	0.443128	0.684408	0.449489	-2.22475	0.537974	1.19686	0.00112752	0.00486956	0.0314151	-31.8318	0.195059	6.20906	0.0461653	0.0260657	0.056771	0.0170879	0.0613389	0	0	0	0.448736	0.0789731	0.258933	0.0228945	0	0	0	0.0192521
1	66924296	66945057	-	Myl1	592	0.020632	0.118607	0.278691	-3.58821	5.53631	19.8654	7.06953e-09	1.8155e-07	0.0362557	-27.5819	2.54884	70.3018	1.66195	0.208526	0.321702	0.307582	0.429372	0.0993383	0.0700717	0.0538171	4.87199	1.06614	2.67564	0.549468	0.0970742	0.0209865	0.0640941	0.134765
15	78191112	78206401	-	Pvalb	455	0.0371772	0.169927	0.307917	-3.24763	3.62214	11.7634	1.47139e-08	3.39107e-07	0.0388039	-25.7706	2.23665	57.6398	1.08488	0.104263	0.113542	0.187967	0.184017	0.0397353	0.186858	0.0269086	3.35484	0.908191	2.80511	0.45789	0.0776593	0.0629596	0.0427294	0.0962604
11	69682577	69696099	-	Tnfsfm13	54.7848	0.551929	0.763148	0.471976	-2.11875	2.15001	4.55534	0.0274518	0.0662973	0.0432162	-23.1395	0.118321	2.73789	0.249438	0.0968908	0.218149	2.2835e-10	3.59129e-07	0.10216	0.157848	1.03493e-06	0.275713	0.0775994	1.85454e-09	1.10519e-10	7.91363e-08	3.30482e-06	2.9203e-14	1.83701e-07
10	29453107	29535868	-	Rspo3	656	1.02945e-07	1.99114e-05	0.0876542	-11.4085	3.1244	35.6446	4.6085e-12	2.63737e-10	0.0439412	-22.7577	2.87595	65.4499	0.507818	0.495248	0.435244	2.75115	0.0817852	0.0794706	0.116786	0.107634	2.28642	1.63869	1.79095	2.81602	0.155319	0.125919	0.0427294	0.0385042
19	24678261	24861843	-	Pgm5	1065.19	0.000238446	0.00633977	0.245814	-4.06811	5.15491	20.9708	1.63903e-17	4.39376e-15	0.0482384	-20.7304	6.84369	141.872	0.415487	0.225937	0.595121	1.22163	0.122678	0.0993383	0.256929	0.161451	6.56519	3.77171	4.33568	3.79675	0.291223	0.353144	0.185372	0.0391914
11	7206091	7213924	-	Igfbp3	192374	2.07939e-07	3.38011e-05	0.381545	-2.62092	2895.06	7587.73	1.00167e-58	7.65278e-55	0.0496006	-20.1611	1012.64	20415.8	328.073	196.848	130.498	280.378	63.4449	98.8018	94.7836	97.8664	977.155	675.26	597.833	402.829	24.4627	31.5218	30.0174	41.1032
6	112459505	112472873	+	Cav3	15	0.870263	0.942589	0.65169	-1.53447	0.135169	0.207414	0.242117	0.37245	0.0513344	-19.4801	0.118312	2.30474	0.0230826	0	0	0	0	0	0	0	0.277789	0	0.0215777	0	0	0	0	0
2	121093589	121109792	-	Tgm7	1580	0.0027753	0.0340889	0.282036	-3.54565	4.04215	14.332	1.75037e-15	2.75728e-13	0.0535061	-18.6895	12.3312	230.464	0.553983	0.130329	0.170313	0.854395	0.184017	0.059603	0.0934289	0.161451	10.791	3.90917	6.99119	8.37939	0.56303	0.650583	0.213647	0.134765
15	11839896	11907372	-	Npr3	2053	4.66758e-05	0.00198113	0.256636	-3.89657	22.3654	87.1484	4.19475e-17	1.0338e-14	0.0576942	-17.3328	12.4281	215.414	3.50856	0.990497	0.813717	5.19471	0.920084	0.715235	0.397073	0.672714	8.39775	6.37708	7.53063	5.74652	0.194148	0.356771	0.470023	0.539058
7	142498836	142516010	+	Tnnt3	1425	0.109644	0.321629	0.390254	-2.56243	15.2779	39.1485	1.56571e-06	1.92274e-05	0.0592212	-16.8858	10.152	171.425	3.11615	0.0781971	0.870488	0.786044	0.920084	0.198677	0.560573	0.161451	10.8124	2.66534	6.47332	2.40392	0.504786	0.146906	0.235012	0.385042
12	104101113	104106138	+	Serpina5	61	0.326249	0.583292	3.16148	3.16148	1.10429	0.349295	0.00736459	0.0228165	0.0613734	-16.2937	0.486376	7.92488	0.0230826	0.0260657	0	0	0	0.0397353	0.0700717	0.0269086	0.0427368	0.809475	0	0.160261	0	0.0209865	0.0213647	0.0192521
12	104077959	104086921	+	Serpina4-ps1	40	0.742995	0.877392	1.43791	1.43791	0.719942	0.500688	0.0106864	0.0310316	0.0643514	-15.5397	0.320966	4.9877	0	0.0260657	0	0.0341758	0.0408926	0.0198677	0.0233572	0	0.0427368	0.394866	0.0431555	0.160261	0	0	0	0.0385042
17	24727829	24736150	+	Rpl3l	55	0.639515	0.81786	0.659399	-1.51653	1.62861	2.46983	0.0100491	0.0295119	0.0644194	-15.5233	0.318585	4.94548	0.207744	0.0521314	0.056771	0	0.122678	0	0.0467144	0.0269086	0.363262	0.0394866	0.151044	0.091578	0.0388297	0	0	0
9	77636732	77660123	+	Klhl31	44	0.118621	0.335577	0.213407	-4.68588	0.370439	1.73583	0.00434884	0.0148165	0.06473	-15.4488	0.32015	4.94592	0.115413	0.0260657	0.0756946	0	0	0	0.0233572	0.0269086	0.256421	0.0987164	0.129466	0.160261	0.0194148	0	0	0.0192521
8	123891758	123894776	-	Acta1	4425.02	0.020206	0.117191	0.285865	-3.49815	44.5877	155.975	6.40595e-07	9.10539e-06	0.068317	-14.6376	34.1169	499.391	11.2874	1.17296	3.33056	3.5372	3.21007	0.357618	1.02772	0.780348	31.8178	6.87068	19.1827	7.28047	2.01914	0.566637	0.640941	1.05886
18	35647265	35649368	-	Mzb1	120	0.0048791	0.0490477	0.111484	-8.96991	0.543484	4.875	3.59204e-05	0.000271044	0.0695887	-14.3701	0.949208	13.6403	0.184661	0.104263	0.132466	0.170879	0.0613389	0	0	0	0.705157	0.17769	0.280511	0.618151	0.0776593	0	0	0.0385042
2	164777162	164779735	-	Tnnc2	1111	0.0235007	0.128155	0.422957	-2.3643	13.976	33.0435	3.84393e-12	2.25905e-10	0.0711703	-14.0508	9.12742	128.248	1.93894	0.54738	0.813717	0.786044	0.797406	0.317882	0.467144	0.0807257	7.92767	2.11253	4.59606	2.0834	0.388297	0.209865	0.299106	0.250277
17	25717172	25719103	+	Gng13	341	0.328006	0.584345	2.93475	2.93475	0.369202	0.125804	6.82193e-07	9.58079e-06	0.0760716	-13.1455	3.99431	52.5072	0	0	0	0	0	0	0.0467144	0	1.58126	1.08588	0.86311	3.3197	0.213563	0.230852	0.0427294	0.0192521
16	17489677	17507486	+	Aifm3	92	0.180452	0.425306	0.280064	-3.57061	0.36969	1.32002	0.000168246	0.000985602	0.0766499	-13.0463	0.973193	12.6966	0.0230826	0.0260657	0.0189237	0.0854395	0	0	0.0467144	0	0.53421	0.138203	0.302088	0.686835	0.0194148	0.0629596	0.0427294	0
1	136052901	136119823	+	Cacna1s	86	0.465076	0.700756	0.570356	-1.75329	1.07459	1.88407	0.000513467	0.00252194	0.0770452	-12.9794	0.804558	10.4427	0.0923305	0.0260657	0.0946183	0.0170879	0.102232	0.0198677	0	0	0.598315	0.236919	0.409977	0.114472	0.0194148	0	0.0427294	0.0385042
7	19411094	19421584	+	Ckm	1530.82	0.0657366	0.238418	0.394137	-2.53719	20.3916	51.7374	5.92717e-07	8.52264e-06	0.0797011	-12.5469	13.4687	168.991	3.48476	0.808037	1.05973	1.09363	1.47213	0.238412	0.513859	0.215268	11.0681	2.54559	5.78188	2.63287	0.834838	0.188879	0.341835	0.327285
3	14863538	14872374	+	Car3	831	0.21547	0.471282	0.400548	-2.49658	6.41946	16.0267	0.000508431	0.00250526	0.0802362	-12.4632	8.52311	106.225	1.13105	0.130329	0.227084	0.495549	0.38848	0.119206	0.256929	0	7.45757	0.987164	3.88399	1.53393	0.116489	0.0839462	0.0427294	0.808587
9	110857967	110864629	+	Prss50	40	0.0507462	0.205677	0.0637241	-15.6926	0.13517	2.12117	0.0751918	0.149795	0.0839786	-11.9078	0.322715	3.84283	0	0	0	0.239231	0	0	0	0	0.0427368	0.276406	0.107889	0.0686835	0	0.0209865	0	0.0192521
17	48419231	48432729	-	Apobec2	235	0.170363	0.41176	0.480966	-2.07915	5.35978	11.1438	1.86437e-05	0.000156525	0.0841576	-11.8825	1.76416	20.9626	0.577066	0.156394	0.321702	0.307582	0.429372	0.059603	0.116786	0.0269086	1.38894	0.394866	0.647332	0.297628	0.0776593	0	0.0854588	0.0577562
3	105815567	105817360	+	Gm5547	33	0.0484748	0.200188	0.104569	-9.56307	0.13517	1.29264	0.0261715	0.0638104	0.0864947	-11.5614	0.322339	3.72669	0.0230826	0.0260657	0	0.102527	0	0	0	0	0.0427368	0.217176	0.107889	0.114472	0	0.0209865	0	0.0192521
11	32283675	32297311	+	Hba-a2	8644.7	0.332245	0.587581	0.623132	-1.6048	91.9651	147.585	6.11332e-07	8.7464e-06	0.0883693	-11.3161	97.5636	1104.04	4.528	2.38029	7.62248	3.19406	2.00388	2.0084	5.07171	2.27003	59.1024	9.60366	36.2654	39.2948	2.38416	0.702969	1.33409	7.67815
7	103826523	103827929	-	Hbb-bs	5799.98	0.47487	0.70742	0.652918	-1.53159	65.2511	99.9377	4.69442e-05	0.000340158	0.0887414	-11.2687	65.5145	738.264	2.28916	2.84635	5.54529	1.41937	1.61439	1.01147	3.60298	1.86979	46.2622	3.44963	23.8783	22.8872	1.45317	0.190319	0.673226	5.78466
7	103826532	103827930	-	Hbb-b1	10677	0.476459	0.708481	0.652938	-1.53154	120.979	185.284	5.43365e-05	0.000382054	0.089536	-11.1687	121.445	1356.38	4.24403	5.27719	10.2807	2.63154	2.99301	1.87528	6.67983	3.46648	85.8009	6.39561	42.5975	42.432	2.6942	0.352847	1.24814	10.7243
13	91853387	91876886	-	Ckmt2	20	0.286107	0.543951	0.130838	-7.64305	0.13517	1.03311	0.20338	0.326209	0.091156	-10.9702	0.19506	2.13985	0.0692479	0	0.056771	0	0	0	0	0	0.256421	0	0.0215777	0	0.0194148	0	0	0
19	4861216	4877910	-	Actn3	573	0.216986	0.472907	0.512958	-1.94948	7.89394	15.3891	8.10979e-06	7.79356e-05	0.0914729	-10.9322	5.99646	65.5546	1.33879	0.156394	0.20816	0.239231	0.490711	0.119206	0.280287	0.0538171	4.14547	1.42152	2.39513	0.572362	0.368882	0.0419731	0.106823	0.231025
11	67237812	67260448	+	Myh4	487	0.132877	0.35853	0.376674	-2.65482	6.62615	17.5912	0.000231052	0.00129322	0.0915321	-10.9251	4.74992	51.8935	1.66195	0.0260657	0.283855	0.239231	0.470265	0.0397353	0.256929	0.0269086	3.20526	0.789731	2.48144	0.297628	0.232978	0.0629596	0.0854588	0.211773
6	23072173	23132987	-	Aass	43	0.132322	0.357452	0.188925	-5.29311	0.222857	1.17961	0.0140326	0.0389285	0.0917187	-10.9029	0.481717	5.25211	0	0.0781971	0	0.0683516	0	0.0198677	0	0	0.192315	0.0789731	0.302088	0.114472	0.0194148	0.0419731	0	0
5	136038496	136044994	+	Upk3b	396	0.000221627	0.00613744	0.0773067	-12.9355	0.549467	7.10762	2.29158e-09	6.77279e-08	0.0930045	-10.7522	4.96278	53.3606	0.253909	0.0781971	0.170313	0.341758	0.0204463	0	0.0467144	0	1.38894	0.829218	1.46729	3.29681	0.213563	0.230852	0.0854588	0.0962604
11	32283672	32297304	+	Hba-a1	9682.22	0.180924	0.425834	0.524659	-1.906	107.379	204.665	8.20438e-07	1.11137e-05	0.0932844	-10.7199	111.639	1196.76	5.14361	6.7427	8.5762	4.52968	2.84189	1.48831	5.7894	3.21931	75.4113	7.63219	31.4016	41.7969	2.27541	0.996941	1.89198	8.68606
18	44334074	44355723	+	Myot	88	0.127348	0.349664	0.289458	-3.45474	1.27592	4.40797	0.00513592	0.016975	0.0956469	-10.4551	0.783733	8.19402	0.300074	0.0260657	0.113542	0.102527	0.0817852	0	0.0467144	0.0269086	0.66242	0.138203	0.172622	0.091578	0.0970742	0	0	0
14	102976581	102982638	-	Kctd12	129564	5.45336e-13	1.04159e-09	0.140427	-7.12116	981.21	6987.35	7.88981e-18	2.19193e-15	0.0963407	-10.3798	1175.87	12205.4	193.317	90.2916	170.521	380.343	35.4334	25.8677	28.8228	29.707	427.603	294.826	329.643	538.845	44.3823	48.4159	31.1284	24.5657
7	30633616	30635853	-	Etv2	45	0.455493	0.694119	0.545581	-1.83291	1.48884	2.72891	0.021954	0.0556516	0.0991801	-10.0827	0.318959	3.21596	0.161578	0.0521314	0.056771	0.0683516	0.0408926	0.0198677	0.0467144	0.0807257	0.0854735	0.0394866	0	0.297628	0.0388297	0	0	0
4	63362449	63365878	+	Orm2	48.0416	0.355298	0.609448	0.321071	-3.11457	0.223041	0.694676	0.0235666	0.0587147	0.0999002	-10.01	0.654128	6.54782	0.0693133	0	0.0189401	0	0	0.0199004	0	0	0.320601	0.0987633	0.0215889	0.412752	0	0.0629896	0.0213647	0
12	117877982	118199044	-	Dnah11	37.2706	0.151584	0.384879	6.13789	6.13789	0.772169	0.125804	0.037257	0.0849936	0.0999555	-10.0045	0.493131	4.93351	0	0	0	0	0.0422535	0	0	0.0557365	0.28851	0.102324	0.133404	0.118079	0	0	0	0.0598392
7	103812524	103813924	-	Hbb-b2	1727.05	0.609726	0.798164	0.722261	-1.38454	17.729	24.5465	0.000267244	0.00146309	0.10064	-9.93643	22.4825	223.396	0.784408	0.590954	1.35955	0.24724	0.517892	0.165903	1.13001	0.385985	13.4065	1.51368	6.64802	7.61227	0.508491	0.0851884	0.118234	2.0646
7	103812524	103813924	-	Hbb-bt	1727.05	0.609726	0.798164	0.722261	-1.38454	17.729	24.5465	0.000267244	0.00146309	0.10064	-9.93643	22.4825	223.396	0.784408	0.590954	1.35955	0.24724	0.517892	0.165903	1.13001	0.385985	13.4065	1.51368	6.64802	7.61227	0.508491	0.0851884	0.118234	2.0646
13	33027414	33040559	+	Serpinb9b	123	0.260256	0.51952	0.41394	-2.41581	0.914379	2.20897	0.00059505	0.00285475	0.101496	-9.85264	1.63732	16.132	0.115413	0.0521314	0.0378473	0.0683516	0.0613389	0	0.0233572	0.0269086	0.384631	0.157946	0.151044	1.41946	0.0194148	0.0839462	0.106823	0
14	74975086	74987105	+	Gm4278	69	0.256958	0.51601	0.454592	-2.19978	2.01288	4.42788	0.0070992	0.0221741	0.102589	-9.74764	0.490939	4.7855	0.138496	0.18246	0.0756946	0.153791	0.0204463	0.059603	0.140143	0.0269086	0.341894	0.0197433	0.172622	0.091578	0	0	0.0640941	0
14	55575674	55576953	+	Fitm1	52	0.632785	0.813406	0.676483	-1.47823	1.42175	2.10169	0.0122372	0.0347885	0.102682	-9.73876	0.483865	4.71225	0.138496	0.0521314	0.0756946	0	0.102232	0.059603	0	0	0.256421	0.157946	0.151044	0.045789	0.0194148	0.0209865	0.0213647	0
10	116018363	116274930	+	Ptprr	61	0.150669	0.383388	0.290639	-3.44069	1.11874	3.84924	0.0168299	0.0450449	0.103483	-9.66345	0.480381	4.64214	0.0692479	0	0.151389	0.222143	0.0613389	0	0	0.0807257	0.256421	0.0987164	0.0431555	0.20605	0	0.0209865	0	0.0385042
7	43351341	43359471	+	Siglecf	36	0.204413	0.45711	0.174513	-5.73022	0.13517	0.774553	0.0707405	0.142733	0.105694	-9.4613	0.474871	4.4929	0	0	0	0.0854395	0	0	0	0	0.192315	0.256663	0.107889	0.0228945	0.0388297	0.0209865	0	0
1	75360292	75368580	+	Des	745	0.000403677	0.00934575	0.144309	-6.92959	5.13919	35.6125	2.39424e-05	0.000192648	0.10641	-9.39765	7.94837	74.696	2.33135	0.338854	0.681252	1.04236	0.429372	0.139074	0	0.0269086	5.0002	0.848961	2.89142	1.00736	0.291223	0.230852	0.106823	0.365789
6	23262774	23839422	-	Cadps2	47	0.763574	0.887526	0.770284	-1.29822	1.34727	1.74906	0.0183209	0.0480474	0.107662	-9.2883	0.477118	4.43161	0.0461653	0.130329	0	0.0512637	0	0	0.0467144	0.134543	0.235052	0.0789731	0.172622	0.091578	0.0388297	0.0209865	0	0
X	68761839	68804561	+	Fmr1nb	42	0.752768	0.882295	1.4889	1.4889	1.31302	0.881869	0.0819967	0.16065	0.108692	-9.20031	0.488505	4.4944	0.115413	0	0	0	0.0204463	0	0.0934289	0.0538171	0.213684	0.11846	0	0.251839	0	0.0629596	0	0
8	66697422	66706799	+	Npy1r	179	0.0796784	0.267344	0.274579	-3.64194	1.457	5.3063	0.00121596	0.00517547	0.110166	-9.07719	2.2533	20.4537	0.369322	0.0260657	0	0.256319	0.0408926	0.0794706	0	0.0538171	0.747893	0.651528	0.690488	0.572362	0	0.0209865	0.0854588	0.173269
2	65845767	66031547	+	Csrnp3	63	0.909825	0.962185	1.08859	1.08859	1.27259	1.16902	0.00178778	0.0071213	0.111283	-8.98609	0.802899	7.21493	0.0461653	0.0260657	0	0.0683516	0.102232	0	0.0233572	0.0269086	0.192315	0.236919	0.258933	0.251839	0.0388297	0	0.0427294	0.0192521
2	67446002	67526607	+	Xirp2	187	0.036168	0.166761	0.295842	-3.38019	3.24271	10.961	0.000303244	0.00162598	0.111352	-8.98054	1.72904	15.5277	0.738644	0.260657	0.246008	0.136703	0.184017	0.0993383	0.0467144	0.0538171	1.02568	0.296149	0.539444	0.160261	0.135904	0	0	0.0770083
2	173153073	173159254	+	Pck1	57	0.959067	0.984801	1.07445	1.07445	0.13517	0.125804	0.042163	0.0942277	0.11362	-8.80124	0.954406	8.39996	0	0	0	0	0	0	0	0	0.854735	0.0394866	0.129466	0.0686835	0.0194148	0	0.0213647	0.0770083
7	79721164	79732777	-	Plin1	28	0.97569	0.991326	1.07445	1.07445	0.13517	0.125804	0.329906	0.469582	0.114853	-8.7068	0.472646	4.11524	0	0	0	0	0	0	0	0	0.491473	0	0.0431555	0	0	0	0	0.0577562
3	99253760	99354261	+	Tbx15	149	0.0289476	0.146609	0.374864	-2.66763	2.18996	5.84202	8.29069e-07	1.12055e-05	0.116652	-8.5725	1.77475	15.214	0.230826	0.234591	0.132466	0.136703	0.0613389	0.0993383	0.0467144	0.0538171	0.641051	0.236919	0.517866	0.595257	0.0388297	0.0629596	0.0854588	0.0385042
9	55028156	55048545	-	Chrnb4	970	9.3645e-09	3.25204e-06	0.0587585	-17.0188	2.9989	51.0378	1.38425e-06	1.72967e-05	0.118568	-8.434	11.1956	94.424	1.66195	0.599511	0.548786	3.29797	0.0408926	0	0.186858	0.161451	2.17957	1.73741	3.25824	5.17416	0.485371	0.60861	0.149553	0.173269
6	60944317	60989379	+	Mmrn1	119	0.38054	0.633059	1.71794	1.71794	11.5931	6.74826	0.0252583	0.0620701	0.120852	-8.27457	0.322026	2.66462	0.0923305	0.286723	0.378473	0.0683516	0.0613389	0.158941	0.84086	0.403628	0.0213684	0.0197433	0.151044	0.160261	0	0	0.0213647	0.0192521
11	110968033	111027968	+	Kcnj16	2525	1.41279e-07	2.48131e-05	0.184411	-5.42268	16.2415	88.0725	2.52682e-11	1.23749e-09	0.127835	-7.8226	35.2242	275.545	2.05435	1.04263	1.32466	6.01493	0.449819	0.417221	0.794145	0.322903	8.91062	5.54786	9.92578	11.6075	1.32021	1.28018	0.854588	0.981856
3	82092427	82145947	-	Gucy1a3	28	0.944648	0.979205	0.928434	-1.07708	0.920155	0.991083	0.0772046	0.153047	0.130673	-7.65272	0.32475	2.48522	0.0230826	0	0.056771	0.0341758	0.0408926	0	0.0467144	0.0269086	0.256421	0	0.0215777	0.045789	0	0.0209865	0.0213647	0
14	20649102	20656541	-	Myoz1	154	0.197597	0.448764	0.389329	-2.56852	2.50675	6.43866	0.00533268	0.0175195	0.131427	-7.60877	1.93245	14.7036	0.553983	0	0.0756946	0.170879	0.16357	0.0397353	0.0934289	0	1.17526	0.236919	0.431555	0.0686835	0.0776593	0.0839462	0.0640941	0.0192521
13	33832345	33843409	-	Serpinb6e	1132	0.393166	0.642796	0.76348	-1.30979	37.5073	49.1268	5.57263e-10	1.91779e-08	0.132008	-7.57528	12.0989	91.6525	0.461653	2.05919	1.41927	2.03346	1.34946	0.834441	1.61165	0.780348	1.13252	2.46791	5.02761	3.36549	0.271808	0.503677	0.384565	0.365789
5	137641473	137642903	+	Sap25	159.381	0.978054	0.992166	1.02269	1.02269	4.30288	4.20742	0.0138364	0.0384469	0.134053	-7.45972	2.15596	16.0829	0.389292	4.66969e-07	9.6998e-08	0.137206	0.150178	0.289503	0.0576537	1.54086e-06	0.388769	0.574823	0.135244	0.991344	0.0722155	0.0601086	0.141879	2.11849e-07
2	145167775	145642166	+	Slc24a3	25253	2.12521e-14	5.41221e-11	0.261369	-3.82601	284.967	1090.28	2.12769e-30	2.70926e-27	0.134837	-7.41636	335.562	2488.65	46.4882	22.9379	20.4943	43.6083	7.36066	7.56957	11.2815	8.82601	101.009	59.8209	69.503	93.9362	13.0467	11.3117	10.3191	7.64309
4	111972927	111988222	+	Skint7	21473.2	5.85866e-08	1.26538e-05	0.221536	-4.51395	150.525	679.463	4.21369e-13	3.32923e-11	0.134957	-7.40977	319.983	2371	18.6329	12.5223	9.99349	40.5733	4.52723	3.98631	5.90705	4.00207	94.6881	67.0333	75.4796	71.5511	11.7111	8.19366	6.7222	13.5019
2	181669837	181671641	-	Sox18	74	0.984844	0.993892	0.984929	-1.0153	4.5436	4.61313	0.0405271	0.0911875	0.13709	-7.2945	0.482685	3.52095	0	0.390986	0.113542	0.0854395	0	0.059603	0.280287	0.242177	0.0641051	0.0789731	0.0431555	0.274734	0	0	0.0213647	0.0385042
3	138313286	138331135	+	Adh6a	8507	5.3764e-10	3.73415e-07	0.146645	-6.81917	59.2739	404.199	9.74583e-11	4.06875e-09	0.137988	-7.247	116.457	843.967	12.6493	7.48086	14.6658	13.9608	1.77883	1.43047	2.21894	1.85669	23.0779	15.2418	16.9601	54.901	3.45584	6.29596	3.2047	1.79044
7	119617828	119662516	+	Acsm1	1091	0.00292188	0.0351374	0.514104	-1.94513	36.1104	70.2396	2.41911e-15	3.6598e-13	0.140618	-7.11148	9.72093	69.1302	1.96202	1.87673	3.06563	1.62335	1.39035	0.93378	1.07443	0.995617	1.85905	1.81638	2.37355	2.97628	0.194148	0.503677	0.405929	0.134765
12	58264720	58269259	-	Clec14a	47	0.682004	0.84444	0.726767	-1.37596	1.64169	2.2589	0.0289757	0.0691146	0.141502	-7.06706	0.480606	3.39647	0.0230826	0.0260657	0.056771	0.153791	0.102232	0.0198677	0.0233572	0.0538171	0.0213684	0.236919	0.0647332	0.114472	0	0.0209865	0	0.0385042
4	119637732	119639466	+	Guca2a	1591	3.38368e-08	8.9018e-06	0.289801	-3.45064	30.7529	106.117	6.28267e-17	1.49999e-14	0.143047	-6.99069	16.2336	113.484	3.97021	2.42411	2.51685	4.03275	0.572496	0.854309	1.02772	1.37234	4.61557	2.76406	4.12135	3.29681	0.330052	0.734529	0.747764	0.250277
7	128205435	128206367	-	Cox6a2	48	0.285875	0.543847	0.27715	-3.60815	0.364072	1.31363	0.0598451	0.124565	0.143712	-6.95836	0.779082	5.42114	0.0692479	0	0.0189237	0.0683516	0.0408926	0	0	0	0.341894	0.0394866	0.258933	0.0686835	0.0970742	0	0	0
10	97565501	97572704	+	Lum	357	0.306985	0.56542	0.585989	-1.70652	9.36165	15.9758	0.000297094	0.00159958	0.145263	-6.88406	4.50248	30.9953	0.276992	0.886234	0.662328	0.170879	0.306695	0.198677	0.350358	0.295994	2.32915	0.0789731	0.884687	0.755518	0.0194148	0.146906	0.106823	0.288781
5	12383166	12588944	+	Sema3d	64416	9.9642e-12	1.29311e-08	0.184183	-5.42937	551.41	2993.81	2.82057e-14	3.05662e-12	0.151433	-6.60359	926.013	6115.01	86.9523	39.8545	72.2316	159.157	14.844	11.0464	22.6565	19.724	244.625	167.265	189.474	195.038	32.5975	32.802	22.7107	28.4738
3	55137339	55172937	+	Ccdc169	108	0.523103	0.74319	0.705884	-1.41666	3.48281	4.93397	0.00153113	0.00628914	0.15163	-6.595	1.28629	8.4831	0.300074	0.0521314	0.151389	0.102527	0.0613389	0.0397353	0.303644	0.0269086	0.256421	0.236919	0.453133	0.160261	0.0388297	0.0419731	0.0427294	0.0385042
16	23146536	23157969	+	Adipoq	65	0.722173	0.867151	0.621124	-1.60998	0.881952	1.41993	0.140514	0.245911	0.151983	-6.57969	1.09766	7.22228	0.0461653	0	0	0.119615	0.0408926	0.059603	0	0	0.66242	0	0.280511	0	0.0388297	0	0	0.0962604
14	123660140	123974080	+	Itgbl1	79	0.392397	0.642364	0.560745	-1.78334	3.07909	5.49108	0.0204715	0.0526165	0.152218	-6.56951	0.633618	4.16256	0.0923305	0.0781971	0.321702	0.153791	0.0204463	0.158941	0.163501	0.0269086	0.256421	0.0592298	0.0215777	0.20605	0.0388297	0	0	0.0385042
2	161521988	162661148	-	Ptprt	59	0.105252	0.313865	0.301597	-3.31568	0.921126	3.05416	0.00976001	0.0287902	0.153646	-6.50848	0.797268	5.189	0.184661	0.0260657	0.0946183	0.0683516	0.0204463	0.0397353	0	0.0538171	0.149579	0.0592298	0.129466	0.343417	0.0194148	0.0209865	0	0.0577562
10	17796219	17845664	+	Txlnb	122	0.453274	0.692464	0.705575	-1.41728	3.45827	4.90135	0.000154392	0.000916872	0.15431	-6.48047	1.60812	10.4214	0.184661	0.130329	0.113542	0.170879	0.184017	0.0993383	0.0233572	0.107634	0.470104	0.355379	0.366822	0.160261	0.0388297	0.104933	0.0213647	0.0385042
4	141420779	141425311	+	Hspb7	99	0.193691	0.442988	0.385445	-2.5944	1.59994	4.15089	0.00911535	0.0272782	0.154445	-6.4748	1.41857	9.18497	0.184661	0.0781971	0.0378473	0.205055	0.0613389	0.119206	0	0	0.555578	0.0987164	0.431555	0.114472	0.0970742	0.0209865	0	0.0577562
2	152911352	152923066	+	Mylk2	91	0.262846	0.521798	0.480974	-2.07911	1.81735	3.77848	0.00427911	0.0146209	0.154866	-6.45719	1.28082	8.27052	0.346239	0	0.0756946	0.0512637	0.102232	0.0198677	0.0700717	0.0269086	0.320526	0.335636	0.302088	0.114472	0.0582445	0.0209865	0.0427294	0.0385042
4	11704447	11714994	+	Gem	16592	7.50679e-08	1.48966e-05	0.361919	-2.76305	182.767	504.994	2.87349e-23	1.99577e-20	0.155635	-6.42531	276.444	1776.24	20.5435	10.296	12.0354	18.7796	6.48148	4.62916	5.76923	5.46244	78.828	65.0541	30.6188	55.9542	10.1928	10.871	6.75124	7.04626
7	126445860	126463074	-	Atp2a1	1254	0.0144974	0.0955655	0.323944	-3.08695	16.4963	50.9233	5.42632e-05	0.000381741	0.158877	-6.29419	19.4052	122.14	4.29337	0.54738	0.529863	1.04236	1.04276	0.139074	0.443787	0.37672	8.20546	1.89535	4.12135	1.69419	0.990157	0.293812	0.555482	0.596814
7	101839988	101857191	-	Folr2	83	0.883774	0.950747	0.852971	-1.17237	1.10226	1.29226	0.0664232	0.135657	0.15926	-6.27905	1.58746	9.96775	0	0.156394	0.0189237	0	0.0817852	0	0	0.0538171	0.512841	0.0394866	0.409977	0.343417	0	0	0.0213647	0.173269
10	108497650	109010976	-	Syt1	206	0.0736043	0.255375	0.295234	-3.38714	1.08914	3.68909	0.00079016	0.00362899	0.160704	-6.22261	4.00331	24.911	0.138496	0	0	0.290494	0.0408926	0.059603	0	0.0269086	0.705156	0.710758	1.07889	0.755518	0.194148	0.146906	0.106823	0.0577562
12	104247896	104254406	+	Serpina3h	38772.1	0.173947	0.416501	0.646065	-1.54783	395.952	612.867	1.23178e-08	2.87791e-07	0.161114	-6.20677	755.711	4690.52	17.1036	16.7863	14.2684	26.4179	10.3867	10.6888	17.6814	9.76781	64.5111	178.109	55.2606	311.866	23.9579	20.5878	27.3468	23.1602
17	43801851	44039517	+	Rcan2	64	0.0482197	0.199512	0.271038	-3.68952	1.29803	4.78912	0.0143771	0.0396967	0.162424	-6.15672	0.642003	3.95263	0.0923305	0.130329	0.0946183	0.256319	0	0.059603	0.0233572	0.0807257	0.170947	0.11846	0.0647332	0.160261	0	0	0.0213647	0.0577562
2	131853678	131859748	-	Erv3	276	0.0548559	0.215033	0.350489	-2.85316	4.92271	14.0453	0.000881876	0.00397377	0.163282	-6.12436	3.88263	23.7786	0.230826	0.260657	1.00295	0.170879	0.0408926	0.0198677	0.280287	0.295994	0.683788	0.631785	0.409977	1.37367	0.0582445	0.293812	0.0640941	0.0770083
4	86053915	86428383	+	Adamtsl1	660	0.672226	0.838132	0.819274	-1.22059	11.1113	13.5624	7.30841e-05	0.000490437	0.163377	-6.12082	11.814	72.3115	0.300074	0.234591	0.170313	0.905659	0.613389	0.218544	0.140143	0.37672	3.33347	1.44126	2.78353	1.87735	0.854253	0.419731	0.0427294	0.173269
12	110279230	110281098	+	Dio3	25	0.828977	0.922884	0.716434	-1.3958	0.377789	0.527318	0.198155	0.319727	0.163841	-6.10347	0.474537	2.89632	0	0.0521314	0	0.0170879	0	0	0	0.0538171	0.0854735	0	0.0431555	0.251839	0	0	0	0.0577562
19	44203288	44244017	+	Scd3	6612.15	0.112151	0.325668	0.519326	-1.92557	177.579	341.941	1.21279e-05	0.000109201	0.163848	-6.10321	80.9543	494.081	3.87837	7.77082	7.83659	21.1977	5.9911	2.88114	8.50296	4.49373	5.87893	20.0656	20.4268	17.9974	1.68909	4.78623	2.62846	1.15523
13	56362900	56368858	+	Gm10782	202	0.375353	0.627819	0.666242	-1.50096	4.60253	6.90819	6.28797e-05	0.000432988	0.164179	-6.0909	3.19758	19.4761	0.346239	0.156394	0.0756946	0.273406	0.0817852	0.139074	0.186858	0.161451	0.448736	0.276406	0.431555	1.39656	0.155319	0.0419731	0.106823	0.0962604
4	145837219	145837993	+	Gm13238	89	0.354411	0.60903	0.566232	-1.76606	1.65905	2.92998	0.00193746	0.00759865	0.16512	-6.05619	1.45011	8.78216	0.0461653	0.18246	0.056771	0.0854395	0.0204463	0.0397353	0.0934289	0.0538171	0.299157	0.236919	0.517866	0.091578	0.0582445	0.0839462	0.0427294	0
13	4059591	4090423	+	Akr1c14	69	0.834289	0.925545	0.824643	-1.21265	1.59207	1.93062	0.0451044	0.0994079	0.165132	-6.05575	1.15432	6.9903	0	0.130329	0.0946183	0.0170879	0.143124	0.0397353	0	0	0.320526	0.0197433	0.302088	0.274734	0	0.0209865	0.106823	0.0192521
1	45311538	45349707	+	Col3a1	6743	0.900104	0.95818	0.92805	-1.07753	351.345	378.585	0.00256811	0.00952215	0.165508	-6.04202	62.5136	377.709	1.40804	19.7839	23.1626	1.99928	2.22865	14.8014	17.4712	8.53001	24.6805	3.02072	9.88261	11.6991	1.02899	1.76287	2.64922	2.40651
10	80808496	80813499	-	Jsrp1	44	0.0201529	0.117175	0.0882456	-11.332	0.222857	2.52542	0.0463699	0.101684	0.165824	-6.03047	0.648653	3.91168	0.138496	0	0.113542	0.0512637	0	0	0.0233572	0	0.299157	0.0987164	0.086311	0.0228945	0	0.0419731	0.0213647	0.0192521
18	43728069	43737238	-	Spink1	57	0.960929	0.985291	0.962797	-1.03864	2.00458	2.08204	0.0269438	0.0654014	0.166049	-6.02231	0.804728	4.84632	0.138496	0.0260657	0.0946183	0	0	0.0993383	0.116786	0.0269086	0.12821	0.0592298	0.151044	0.297628	0.0194148	0	0.0427294	0.0385042
15	101859856	101869619	-	Krt77	2353362	3.42325e-09	1.6346e-06	0.158492	-6.30946	20116.8	126926	8.98079e-09	2.21691e-07	0.166656	-6.00039	34485	206923	4275.76	2027.57	3168.8	5836.72	867.25	462.579	667.876	447.274	6598.24	5567.94	6047.25	8753.69	1872.39	1467.57	483.44	539.02
10	33083483	33476710	+	Trdn	58	0.738931	0.875465	0.746323	-1.3399	1.2512	1.67649	0.0345792	0.0800804	0.166716	-5.99824	0.95577	5.73293	0.138496	0	0	0.0683516	0.102232	0.0198677	0.0233572	0	0.384631	0.0592298	0.258933	0.045789	0.0582445	0.0209865	0.0213647	0.0192521
1	9908638	9940955	+	Mcmdc2	569	0.01093	0.0807986	0.461667	-2.16606	17.6107	38.1458	6.42493e-08	1.25221e-06	0.167971	-5.9534	5.96846	35.5326	2.2621	0.938366	1.07865	0.495549	0.674728	0.556294	0.490502	0.403628	1.75221	0.572555	1.07889	1.2363	0.155319	0.209865	0.235012	0.154017
9	66814994	66834707	-	Aph1c	2222.19	3.52344e-07	5.12744e-05	0.378895	-2.63925	35.0235	92.4358	1.02225e-21	5.78519e-19	0.168328	-5.94078	34.793	206.697	3.19008	2.00412	2.02665	3.98998	0.935376	1.02323	1.4094	0.912289	9.16522	5.98015	5.35765	6.38583	0.934975	1.23957	1.17206	1.0377
4	41903613	42613254	+	Ccl21c	59.8947	0.30204	0.560443	2.38658	2.38658	4.89768	2.05218	0.0684117	0.138785	0.169519	-5.89904	0.525046	3.09726	0.00770135	0.120253	0.122915	0.0043081	0.0102326	0.0846908	0.432508	0.0859929	0.207487	0.0098808	0.0181168	0.169904	0.00835904	0.0329969	0.0128353	0.012499
4	41903613	42613254	+	Gm10591	59.8947	0.30204	0.560443	2.38658	2.38658	4.89768	2.05218	0.0684117	0.138785	0.169519	-5.89904	0.525046	3.09726	0.00770135	0.120253	0.122915	0.0043081	0.0102326	0.0846908	0.432508	0.0859929	0.207487	0.0098808	0.0181168	0.169904	0.00835904	0.0329969	0.0128353	0.012499
4	41903613	42613254	+	Gm13304	59.8947	0.30204	0.560443	2.38658	2.38658	4.89768	2.05218	0.0684117	0.138785	0.169519	-5.89904	0.525046	3.09726	0.00770135	0.120253	0.122915	0.0043081	0.0102326	0.0846908	0.432508	0.0859929	0.207487	0.0098808	0.0181168	0.169904	0.00835904	0.0329969	0.0128353	0.012499
4	41903613	42613254	+	Gm21541	59.8947	0.30204	0.560443	2.38658	2.38658	4.89768	2.05218	0.0684117	0.138785	0.169519	-5.89904	0.525046	3.09726	0.00770135	0.120253	0.122915	0.0043081	0.0102326	0.0846908	0.432508	0.0859929	0.207487	0.0098808	0.0181168	0.169904	0.00835904	0.0329969	0.0128353	0.012499
8	45305802	45333197	-	Cyp4v3	2694	0.0196537	0.115725	0.466593	-2.1432	28.6823	61.4719	2.62203e-08	5.58003e-07	0.170316	-5.87143	52.5299	308.426	2.30826	0.677708	1.26789	3.12709	0.756513	0.854309	1.16786	0.726531	6.51736	5.38992	5.97703	22.4137	1.92207	2.22457	1.41007	1.07812
10	87858265	87937048	+	Igf1	136	0.119516	0.337312	0.455441	-2.19567	2.71416	5.9594	0.000393956	0.00202341	0.170681	-5.85889	2.09662	12.2839	0.138496	0.390986	0.132466	0.102527	0.122678	0.119206	0.0233572	0.0538171	0.512841	0.256663	0.215777	0.618152	0.0194148	0.125919	0.0427294	0.0770083
14	69290398	69512550	-	Synb	49	0.927318	0.971009	1.09522	1.09522	1.52131	1.38905	0.0755094	0.15033	0.171208	-5.84084	0.800303	4.67444	0.0230826	0.0521314	0.0946183	0	0.0204463	0	0.0700717	0.107634	0.0641051	0.17769	0	0.366312	0.0388297	0.0629596	0	0
11	95863559	95914872	-	B4galnt2	1241	0.0123257	0.0863345	0.335431	-2.98124	5.74781	17.1356	9.90629e-06	9.19053e-05	0.175172	-5.70867	27.6236	157.694	0.900222	0.36492	0.529863	0.32467	0.0613389	0.218544	0.140143	0.295994	2.99157	3.00098	2.65406	11.9509	1.35904	1.49004	0.3632	0.288781
19	22139117	22989885	+	Trpm3	281	0.00475109	0.0483833	2.54376	2.54376	11.7211	4.60778	2.38264e-08	5.14946e-07	0.175412	-5.70086	4.66277	26.5818	0.161578	0.104263	0.227084	0.0683516	0.368033	0.278147	0.467144	0.322903	0.641051	0.789731	0.733643	1.30499	0.116489	0.146906	0.149553	0.173269
11	61485431	61488706	+	Mfap4	119	0.31397	0.571603	0.511424	-1.95533	2.44009	4.77118	0.00822194	0.0250012	0.176654	-5.66077	1.93606	10.9596	0	0.208526	0.264931	0.102527	0.0204463	0.059603	0.0700717	0.161451	0.811998	0.0592298	0.215777	0.343417	0.0194148	0.104933	0.0427294	0.0770083
7	18839966	18858654	+	Mill2	442	0.0385494	0.173654	0.38658	-2.58679	3.79063	9.80556	2.19583e-05	0.000179616	0.177291	-5.64045	9.00527	50.7938	0.161578	0.18246	0.264931	0.546813	0.143124	0.119206	0.186858	0	1.92315	0.789731	1.68306	2.24366	0.116489	0.272825	0.598211	0.154017
18	60912240	60917769	+	Arsi	631	4.74928e-07	6.44269e-05	0.137573	-7.26888	6.10364	44.3666	5.88984e-06	5.90918e-05	0.178286	-5.60898	8.01046	44.9305	1.80044	0.625577	0.35955	2.58027	0.16357	0.059603	0.327001	0.215268	1.75221	1.63869	1.53202	0.91578	0.310637	0.188879	0.256376	0.250277
16	45610440	45622868	+	Gcsam	397	0.000535204	0.0115344	0.227671	-4.3923	3.24709	14.2622	4.61036e-06	4.81191e-05	0.180048	-5.55409	7.3348	40.7382	0.43857	0.156394	0.378473	0.717692	0.0817852	0.178809	0.116786	0	1.17526	0.651528	1.79095	1.71709	0.349467	0.209865	0.149553	0.211773
6	134396329	134438725	+	Bcl2l14	2075	2.45433e-05	0.00125007	0.275805	-3.62575	23.3414	84.6301	1.08568e-08	2.57997e-07	0.182545	-5.47811	36.6961	201.025	2.63142	1.43361	1.89237	4.22071	1.1041	0.258279	0.654002	0.861074	6.21822	2.66534	6.47334	10.9435	1.33962	1.30116	1.26052	0.731579
6	21985910	22255607	+	Cped1	241	0.817549	0.918541	1.10254	1.10254	7.88304	7.14989	6.72354e-05	0.000458641	0.184816	-5.41078	4.01083	21.7017	0.0230826	0.36492	0.264931	0.222143	0.306695	0.198677	0.163501	0.295994	0.961577	0.236919	0.841532	0.801307	0.0970742	0.188879	0.0640941	0.154017
6	31366885	31398774	-	Mkln1os	296	0.00624023	0.0567902	0.30189	-3.31247	4.2249	13.9948	5.84632e-05	0.000407164	0.185877	-5.37989	4.87399	26.2215	0.43857	0.18246	0.397397	0.64934	0.0408926	0.139074	0.233572	0.107634	0.79063	0.434352	0.970998	1.2363	0.0388297	0.335785	0.149553	0.0962604
1	164796732	164824267	+	Dpt	510	0.231113	0.489183	0.518913	-1.92711	10.2261	19.7067	0.0020167	0.00783104	0.186688	-5.35654	8.70288	46.6173	0.0923305	0.573446	1.07865	0.598077	0.265802	0.298015	0.443787	0.242177	2.56421	0.414609	1.51044	1.60261	0.0776593	0.146906	0.0213647	0.827839
12	104127996	104139546	+	Serpina3b	7556	0.0236221	0.128405	0.446464	-2.23982	180.024	403.223	3.02651e-06	3.36084e-05	0.189024	-5.29032	107.437	568.378	8.56365	10.3481	11.0703	18.6429	4.64131	1.98677	11.5151	4.22464	19.4452	10.4837	32.6255	11.8365	2.4851	5.70834	2.82014	2.56053
7	48830398	48848052	-	Csrp3	39	0.198588	0.450012	0.264057	-3.78706	0.542599	2.05485	0.0909951	0.17474	0.191591	-5.21945	0.630543	3.29108	0.184661	0	0.0378473	0.0341758	0.0408926	0	0.0233572	0	0.235052	0.0197433	0.129466	0.045789	0.0388297	0	0	0.0385042
11	95568821	95587699	-	Ngfr	3773	0.00111861	0.0188786	0.42507	-2.35255	93.2406	219.353	5.43386e-10	1.8862e-08	0.193666	-5.16353	50.6679	261.625	5.93223	4.09232	2.66824	13.6703	3.76212	2.24504	2.28901	3.09448	10.6628	7.85783	7.18539	8.3336	1.24255	2.22457	1.53826	1.38615
4	57359792	57364293	-	1700042G15Rik	210	0.00140623	0.0217043	0.297895	-3.35689	3.49591	11.7354	8.74392e-06	8.28315e-05	0.193739	-5.16159	3.2325	16.6848	0.276992	0.312789	0.378473	0.444286	0.102232	0.0993383	0.0700717	0.161451	0.705156	0.296149	0.539444	0.641046	0.0388297	0.188879	0.106823	0.0770083
8	119575235	119598455	+	Dnaaf1	119.951	0.0889782	0.283577	0.245999	-4.06506	1.23855	5.03479	0.0314024	0.0737065	0.194019	-5.15412	2.31575	11.9357	0.413615	0.150433	1.44318e-36	0.0859145	0.0724901	0.0679567	7.86896e-41	1.29197e-39	0.150389	0.100173	0.145442	1.16999	0.0907821	0.0507807	0.12807	0.0235186
4	108879070	108943325	+	Rab3b	416.911	0.00351055	0.0398227	0.246814	-4.05163	2.3706	9.60477	3.181e-05	0.000244865	0.194603	-5.13866	9.45037	48.5622	0.484735	0.130329	0.264931	0.290494	0.0613389	0.0993383	0.0700717	0.0538171	1.23937	0.730501	0.604177	3.77555	0.407712	0.251838	0.299106	0.231025
3	93468754	93471981	+	Tchhl1	41464	0.415433	0.661799	1.68705	1.68705	67.2991	39.8916	0.010452	0.0305134	0.19581	-5.10699	1114.81	5693.31	0.96947	2.08526	1.79775	0.136703	1.43124	1.90729	2.03208	2.95994	88.5506	104.402	78.543	472.016	112.625	6.90457	8.48179	12.7064
2	33564536	33640512	-	Lmx1b	162	0.325717	0.582646	1.49846	1.49846	7.60532	5.07543	0.00019383	0.00111134	0.195915	-5.10425	2.41696	12.3368	0.184661	0.156394	0.0946183	0.187967	0.0817852	0.139074	0.467144	0.269086	0.427368	0.592298	0.323666	0.251839	0.0388297	0.0839462	0.0854588	0.0962604
3	122044460	122180062	+	Abca4	786	0.00603896	0.0555876	0.444369	-2.25038	9.76647	21.9783	1.58032e-09	4.81982e-08	0.1969	-5.07872	16.337	82.9709	0.692479	0.443117	0.586633	0.922747	0.327141	0.158941	0.350358	0.37672	3.14115	1.67818	2.07146	3.93785	0.543615	0.566637	0.747764	0.211773
7	3836810	3845052	-	Pira2	38.5876	0.26984	0.529848	3.55287	3.55287	3.79356	1.06774	0.214872	0.340022	0.197008	-5.07595	0.307968	1.56323	7.06665e-13	0.0067439	0.115057	0	0.000837898	0.204376	0.184656	0.0703531	1.54434e-18	0.0174291	0.134124	0.0547076	0.001203	1.60813e-15	0.0395372	2.03847e-34
14	70647302	70653085	-	Npm2	92	0.125948	0.347129	0.429869	-2.32629	2.38331	5.54427	0.00590307	0.0190454	0.197759	-5.05665	1.28701	6.50794	0.253909	0.18246	0.189237	0.0683516	0.0613389	0.0794706	0.0700717	0.0807257	0.235052	0.0197433	0.258933	0.343417	0.0388297	0.0839462	0.0213647	0.0192521
2	181147692	181157016	-	Eef1a2	161	0.169169	0.410564	0.383486	-2.60766	2.67721	6.98124	0.0169631	0.0453457	0.19794	-5.05203	2.86207	14.4593	0.553983	0.130329	0.132466	0.0683516	0.245356	0	0.0700717	0	1.17526	0.138203	0.409977	0.160261	0.135904	0.0839462	0.0427294	0.0962604
7	141015812	141016893	-	Ifitm6	755	0.00538549	0.0520495	0.238808	-4.18746	10.2267	42.8237	0.00144638	0.00600234	0.197945	-5.05191	12.2425	61.848	2.16977	0.54738	1.21111	1.29868	0.572496	0.33775	0.116786	0.18836	1.23937	1.14511	0.539444	5.15126	0.737764	0.650583	0.106823	0.0577562
1	133897194	133908000	-	Optc	285	0.000840719	0.015609	0.222522	-4.49394	2.38626	10.7237	2.07845e-05	0.000171483	0.198585	-5.03563	5.58323	28.1151	0.230826	0.156394	0.189237	0.683516	0.122678	0.0397353	0.0233572	0.107634	0.982945	0.868704	0.755221	1.05315	0.271808	0.167892	0.106823	0.154017
7	48642863	48643802	-	Mrgprb3	3743	2.84718e-09	1.50017e-06	0.175912	-5.68467	34.2308	194.59	1.86805e-08	4.16698e-07	0.199251	-5.01879	65.4309	328.384	4.47803	2.99756	8.17502	7.51868	0.920084	1.01325	1.26129	0.995617	9.27388	6.25862	8.69583	18.659	2.38802	3.48377	1.73054	0.693075
7	48550966	48558087	-	Mrgprb2	6743	7.32394e-08	1.4725e-05	0.178864	-5.59084	55.2571	308.934	3.73059e-07	5.76037e-06	0.200668	-4.98336	126.647	631.126	10.3872	5.21314	8.28856	13.3969	1.51303	1.58941	2.10215	1.5607	19.5093	12.5172	13.5724	36.7457	5.28084	6.04412	3.33289	1.38615
9	110866046	110880084	-	Tmie	2483	7.90493e-07	9.74091e-05	0.434768	-2.30008	34.2231	78.7157	2.42215e-24	1.94792e-21	0.201231	-4.96942	49.8978	247.963	2.97766	1.95493	1.60851	3.07582	0.960976	1.07285	1.12115	1.02253	10.5987	8.05526	7.05592	6.52493	1.74734	1.61596	1.4528	1.46316
5	91357261	91402995	-	Btc	19698	0.00674346	0.059768	0.401703	-2.4894	269.134	669.982	1.85958e-06	2.22161e-05	0.201492	-4.96298	396.062	1965.65	20.4512	9.30546	19.6238	30.9291	8.567	8.56296	8.38524	7.2384	32.8859	30.0493	46.9747	147.189	10.3093	15.1313	10.896	13.4957
8	70493131	70504082	+	Crlf1	12201	0.00215615	0.0291042	0.539154	-1.85476	458.476	850.362	4.00937e-15	5.67252e-13	0.20195	-4.95173	127.239	630.054	36.609	20.618	16.5582	30.8266	10.4276	12.1193	16.7238	17.3829	31.7534	19.6446	20.3694	10.1423	5.4944	3.65166	3.82428	3.06108
19	12763528	12796124	-	Gm44505	159.38	0.388146	0.639013	0.529683	-1.88792	5.79064	10.9323	0.0414227	0.0928606	0.203243	-4.92022	1.67865	8.25932	0.266689	0.223079	0.445364	0.375983	0.17093	0.376431	4.34496e-05	0.134627	0.764978	0.200609	0.103294	3.19649e-07	0.10548	3.10079e-05	0.014807	0.087475
17	66666848	67354460	-	Ptprm	679	0.0721219	0.252179	0.593211	-1.68574	13.238	22.3158	1.05898e-08	2.54023e-07	0.203771	-4.90746	13.3523	65.526	0.830975	0.573446	0.624481	0.700604	0.265802	0.357618	0.607288	0.403628	1.83768	1.14511	1.48886	4.09811	0.465956	0.54565	0.405929	0.269529
15	42424667	42676978	-	Angpt1	182	0.522475	0.742436	0.621678	-1.60855	1.45067	2.33347	0.0115339	0.0330777	0.203862	-4.90528	4.41739	21.6685	0.115413	0.0260657	0.0378473	0.102527	0.0408926	0.0397353	0.0934289	0	0.876104	0.414609	1.01415	0.526573	0.349467	0.209865	0	0
11	79607079	79623164	-	Rab11fip4os1	162	0.0793731	0.266847	0.365162	-2.73851	2.60571	7.13577	0.00388107	0.013484	0.204656	-4.88626	2.9186	14.261	0.276992	0.0260657	0.113542	0.427198	0.0613389	0	0.163501	0.107634	0.384631	0.335636	0.409977	0.732624	0.0388297	0.0419731	0.170918	0.115512
11	98383811	98384954	+	Tcap	200	0.0201981	0.117191	0.195378	-5.11828	1.98961	10.1834	0.0166845	0.0447419	0.204906	-4.88029	3.62596	17.6958	0.854057	0.0781971	0.20816	0.136703	0.184017	0	0	0.0538171	1.19663	0.11846	0.561021	0.434995	0.252393	0.0629596	0.0427294	0.0962604
3	108148321	108154933	-	Gpr61	43	0.0129598	0.0893993	0.0741346	-13.489	0.222857	3.00611	0.0851419	0.165623	0.206275	-4.84789	0.645905	3.13128	0	0.0521314	0.0378473	0.256319	0.0204463	0	0	0	0.149579	0.0789731	0.0647332	0.114472	0.0194148	0	0.0427294	0.0192521
6	35267953	35308127	-	Slc13a4	137	0.256895	0.51601	0.580876	-1.72154	2.5637	4.4135	0.000321202	0.00169767	0.207906	-4.80986	2.72786	13.1206	0.138496	0.104263	0.189237	0.102527	0.16357	0	0.0700717	0.0807257	0.641051	0.315892	0.431555	0.320523	0.116489	0.0839462	0.0854588	0.0577562
4	104766317	104804549	+	C8b	35	0.049603	0.202819	0.129665	-7.71217	0.36455	2.81147	0.107226	0.199079	0.209724	-4.76818	0.478707	2.28256	0.276992	0.0260657	0.056771	0	0.0204463	0.0198677	0	0	0.0854735	0.0789731	0.086311	0.045789	0.0194148	0.0209865	0	0.0192521
8	15057653	15133420	+	Myom2	97	0.227796	0.484863	0.383212	-2.60952	2.85499	7.45016	0.0659683	0.134921	0.209887	-4.76447	1.11009	5.28899	0.715561	0.156394	0.056771	0.0341758	0.245356	0	0.0934289	0	0.213684	0.0394866	0.280511	0.160261	0.0582445	0.0419731	0	0.0385042
19	6226401	6227769	+	Gpha2	268	0.0282716	0.144241	0.323486	-3.09132	2.00098	6.18568	0.000205283	0.00116824	0.210014	-4.76159	6.2095	29.5671	0.115413	0.0521314	0.189237	0.358846	0.122678	0.0198677	0.0700717	0.0269086	1.02568	1.04639	0.625755	1.14472	0.330052	0.272825	0.0640941	0.115512
1	164048234	164057678	+	Sele	296	0.432725	0.677031	0.508718	-1.96573	1.0692	2.10175	0.0294186	0.0699744	0.210038	-4.76105	7.92312	37.7224	0	0.156394	0.0756946	0.0341758	0.0817852	0.0397353	0	0	3.91041	0.11846	0.302088	0.572362	0.135904	0.188879	0.0427294	0.616066
3	10193624	10197284	-	Fabp9	49	0.959585	0.984803	1.07445	1.07445	0.13517	0.125804	0.145648	0.252514	0.210516	-4.75023	1.40986	6.69717	0	0	0	0	0	0	0	0	0.106842	0.0987164	0.237355	0.434995	0.135904	0.0419731	0	0
5	72300025	72504541	-	Corin	361	0.394133	0.643414	0.762394	-1.31166	11.689	15.332	2.02926e-06	2.38884e-05	0.211106	-4.73697	5.97009	28.2801	0.507818	0.443117	0.56771	0.358846	0.143124	0.397353	0.327001	0.591988	1.13252	0.710758	0.561021	1.28209	0.135904	0.356771	0.149553	0.115512
9	57607033	57620775	-	Lman1l	72	0.0668412	0.240745	0.246058	-4.06408	1.10699	4.49888	0.0369334	0.0844318	0.211356	-4.73135	1.12619	5.3284	0.184661	0.0781971	0.0946183	0.187967	0.0408926	0.0198677	0.0233572	0.0538171	0.277789	0.11846	0	0.297628	0	0.0839462	0	0.0577562
11	79591212	79694013	+	Rab11fip4	13755	2.73486e-05	0.0013351	0.285838	-3.49848	148.009	517.807	1.79295e-07	3.03055e-06	0.212093	-4.71491	281.221	1325.93	18.5123	5.96905	12.4896	25.2388	2.28999	4.13247	8.2451	3.57884	41.3478	38.7166	32.9276	59.6631	10.4646	10.1155	7.96903	6.9115
14	60768134	60780870	+	C1qtnf9	27	0.13862	0.367127	0.146599	-6.82132	0.13517	0.922037	0.176385	0.292698	0.214096	-4.6708	0.64334	3.00491	0.0230826	0.104263	0	0	0	0	0	0	0.235052	0	0.0431555	0.114472	0.0194148	0.0209865	0.0213647	0.0192521
13	36867178	37050245	-	F13a1	505	0.400633	0.649297	0.689554	-1.45021	5.71281	8.28478	0.000109101	0.000684343	0.214104	-4.67062	12.3026	57.4606	0.253909	0.234591	0.264931	0.256319	0.122678	0.158941	0.210215	0.215268	2.73515	0.651528	2.48144	1.6484	0.0970742	0.167892	0.277741	0.981856
X	141165403	141474077	-	Col4a6	14632	3.0494e-10	2.32974e-07	0.360757	-2.77195	219.827	609.35	8.89786e-22	5.2292e-19	0.214306	-4.66623	281.971	1315.74	20.4512	16.4996	11.7516	25.8198	4.39595	6.43712	8.38524	7.91112	57.0536	37.8084	43.2418	33.1741	8.93082	10.0945	9.40047	7.12327
4	104367538	104744845	+	Dab1	16927.1	2.54019e-05	0.00127259	0.557512	-1.79368	537.739	964.532	4.53922e-28	4.62395e-25	0.215302	-4.64463	243.2	1129.57	37.5327	30.3665	26.6069	24.7264	19.0152	16.5895	14.388	15.3916	36.6686	24.8765	32.4316	53.4134	8.93086	8.75141	6.21713	6.73824
11	77463913	77469502	+	Coro6	187	0.801309	0.907796	1.14782	1.14782	3.29921	2.87433	0.00131927	0.00553497	0.215356	-4.64347	4.49193	20.8581	0.138496	0.0260657	0.113542	0.0683516	0.0408926	0.178809	0.0467144	0.134543	0.405999	0.355379	0.366822	1.60261	0.174734	0.230852	0.0854588	0.0770083
11	94936224	94953043	+	Col1a1	10625	0.943144	0.978609	0.953987	-1.04823	668.258	700.49	0.0207679	0.0532528	0.216487	-4.61921	87.4696	404.041	2.19285	37.5607	43.2027	2.90494	4.27328	26.1458	37.5351	13.9924	32.3304	2.72457	10.4652	7.14308	1.00957	2.45542	4.70023	2.83006
9	44799400	44802952	-	Ttc36	47	0.863392	0.93894	1.15304	1.15304	1.82598	1.58361	0.0707037	0.142685	0.216997	-4.60836	0.823891	3.79678	0.0923305	0.0781971	0.0189237	0.0170879	0.122678	0	0.0467144	0.0538171	0.277789	0.0394866	0.086311	0.091578	0	0.0209865	0.0854588	0
5	97382209	97392331	-	Naa11	48	0.0294565	0.148251	0.172705	-5.79024	0.919468	5.32394	0.130315	0.231914	0.21723	-4.60341	0.323513	1.48926	0.0461653	0.208526	0.132466	0.256319	0.0408926	0	0.0467144	0.0269086	0.0854735	0	0.0647332	0.045789	0	0	0.0427294	0
14	123276641	123627145	-	Nalcn	60	0.270034	0.529848	0.442674	-2.259	1.44169	3.25678	0.0440036	0.097474	0.217845	-4.59042	0.950713	4.36417	0.0923305	0.0260657	0.0756946	0.187967	0.102232	0.0397353	0	0.0269086	0.170947	0.0394866	0.0647332	0.297628	0.0582445	0.0209865	0	0.0385042
13	105147494	105293015	-	Rnf180	136	0.0755464	0.259288	2.81073	2.81073	5.83432	2.07573	0.00513695	0.016975	0.218411	-4.57852	2.75657	12.621	0.0461653	0.130329	0.0378473	0.0512637	0.122678	0.0397353	0.233572	0.349811	0.213684	0.473839	0.107889	0.847096	0.0776593	0.125919	0.128188	0.0192521
15	77015487	77050669	-	Mb	250	0.0013666	0.0213732	0.257823	-3.87863	3.65518	14.1771	0.000164824	0.000968287	0.219174	-4.56258	4.33256	19.7677	0.669396	0.312789	0.473092	0.290494	0.204463	0.0397353	0.0934289	0.107634	1.30347	0.276406	0.539444	0.45789	0.174734	0.146906	0.128188	0.0962604
10	81393064	81395080	+	Smim24	518	0.0279617	0.143587	0.486789	-2.05428	10.7319	22.0464	2.24844e-06	2.59291e-05	0.219492	-4.55598	9.65071	43.9685	0.646314	0.338854	0.56771	1.07654	0.429372	0.417221	0.0934289	0.349811	1.58126	0.750245	1.40255	2.01472	0.310637	0.251838	0.3632	0.288781
5	119670862	119684725	+	Tbx3	40	0.0473147	0.197365	11.2337	11.2337	1.41324	0.125804	0.142362	0.248122	0.220785	-4.52929	0.970582	4.39605	0	0	0	0	0.143124	0.0198677	0	0	0.0854735	0.0197433	0.129466	0.343417	0.0388297	0.0419731	0.0427294	0
9	123150946	123157433	+	Clec3b	320	0.744362	0.878286	0.854067	-1.17087	8.35994	9.78838	0.00146742	0.00607647	0.221174	-4.52132	6.47377	29.27	0.207744	0.495248	0.227084	0.290494	0.38848	0.139074	0.327001	0.161451	2.03	0.197433	0.884687	0.709729	0.0388297	0.0839462	0.32047	0.365789
12	104263122	104269366	+	Serpina3i	4330.21	0.177181	0.421111	0.675885	-1.47954	63.5834	94.0743	1.5043e-07	2.61499e-06	0.223312	-4.47803	102.64	459.626	2.53909	3.12789	1.8356	4.01566	2.37177	1.43047	2.17222	1.80287	5.38483	21.2384	5.73968	27.2895	2.73749	3.54672	4.14475	2.51261
9	58287723	58313213	-	Loxl1	208	0.499111	0.726751	1.47591	1.47591	13.0591	8.84814	0.0145036	0.0399883	0.224023	-4.46383	2.59104	11.566	0.0230826	0.390986	0.624481	0.0341758	0.0613389	0.556294	0.58393	0.403628	0.512841	0.197433	0.388399	0.412101	0.0194148	0.125919	0.0854588	0.0962604
14	34375504	34404287	+	Mmrn2	138	0.855816	0.936135	0.892146	-1.12089	2.7304	3.06049	0.00956377	0.0282713	0.224042	-4.46344	3.18397	14.2115	0.0461653	0.104263	0.151389	0.0683516	0.102232	0.0397353	0.163501	0.0269086	0.91884	0.0394866	0.258933	0.641046	0.116489	0.125919	0.0213647	0.134765
1	162875047	162898713	-	Fmo2	12313	0.00147398	0.0223217	0.402529	-2.48429	256.858	638.11	1.89062e-07	3.17457e-06	0.225302	-4.43848	217.648	966.025	15.1653	16.2129	26.7391	18.9505	8.68968	8.52322	5.97945	8.04566	22.33	18.1836	20.4125	65.2264	3.96063	7.07246	9.35774	6.9885
7	143005046	143019486	+	Tspan32	49	0.572759	0.776225	1.59888	1.59888	1.86697	1.16767	0.066066	0.135049	0.225734	-4.43	0.949434	4.20599	0.0230826	0.0260657	0.0378473	0.0512637	0.0408926	0	0.116786	0.0807257	0.12821	0.11846	0.302088	0	0.0582445	0.0209865	0	0.0385042
7	81534354	81566982	-	Fsd2	78	0.435517	0.679081	1.5879	1.5879	3.88168	2.44454	0.0168061	0.0450047	0.225799	-4.42872	1.29231	5.72326	0.207744	0.0781971	0	0.0341758	0.102232	0.0794706	0.140143	0.161451	0.277789	0.157946	0.1942	0.114472	0.0194148	0.104933	0.0213647	0.0192521
5	38277404	38304218	+	Otop1	89	0.0670257	0.241018	0.319697	-3.12796	1.08631	3.39794	0.00445617	0.0151144	0.226667	-4.41175	1.90249	8.3933	0.0692479	0.130329	0.113542	0.102527	0.0613389	0.0397353	0.0233572	0	0.427368	0.17769	0.237355	0.251839	0.116489	0.0419731	0	0.0770083
12	104146907	104153873	-	Serpina3c	157	0.186288	0.433651	0.441314	-2.26596	2.2289	5.05061	0.00897102	0.0269254	0.226677	-4.41156	3.5417	15.6245	0.392405	0.260657	0.0189237	0	0.0204463	0.059603	0.0934289	0.107634	0.683788	0.335636	0.561021	0.45789	0.155319	0.0629596	0.170918	0.0577562
2	71530638	71537892	-	Dlx1as	73.7778	0.661225	0.83246	0.667805	-1.49744	0.79327	1.18788	0.0506832	0.109015	0.226871	-4.4078	1.92349	8.47833	0.0230826	0.0694725	1.34039e-17	0.0568126	0.0204463	0.0397353	6.90012e-41	0.0358409	0.27111	0.133403	0.122223	0.581746	0.0582445	0.187564	9.07976e-17	4.31408e-37
X	150547417	150570623	+	Alas2	513	0.643641	0.820451	0.845178	-1.18318	10.3963	12.3007	1.54624e-05	0.000134212	0.227248	-4.40047	11.702	51.4941	0.392405	0.338854	0.548786	0.222143	0.38848	0.238412	0.397073	0.242177	2.77789	0.493582	1.81253	1.6484	0.252393	0.209865	0.3632	0.635318
7	134266262	134376829	-	D7Ertd443e	4228	1.98398e-07	3.29513e-05	0.278993	-3.58432	53.2358	190.814	8.30818e-10	2.72423e-08	0.227321	-4.39907	84.8512	373.266	5.07818	3.20608	4.99585	9.56919	2.08552	1.17219	1.89193	1.34543	10.1072	7.8973	10.0552	20.6739	3.02872	3.10601	2.88423	1.69418
3	93017807	93019062	-	Lce1m	375182	8.36526e-09	3.11759e-06	0.253723	-3.94131	5060.26	19944.1	5.28985e-10	1.84541e-08	0.228028	-4.38543	7019.46	30783.4	695.638	393.305	600.482	729.78	177.187	122.166	185.323	134.002	1093.87	551.647	655.287	1715.27	164.528	257.532	271.738	190.631
7	142201364	142203016	+	Krtap5-3	1195	0.504346	0.730082	0.393084	-2.54399	0.135171	0.343874	0.138865	0.243583	0.230673	-4.33514	37.0739	160.721	0	0	0.0378473	0	0	0	0	0	6.00452	1.69792	2.15777	11.1267	4.03829	0.0419731	0.192282	0.404294
5	15934691	16374512	+	Cacna2d1	44	0.0197549	0.115843	8.50035	8.50035	2.93395	0.345156	0.0486493	0.105591	0.231147	-4.32625	0.79714	3.44862	0	0.0521314	0	0	0.0817852	0.0993383	0.0700717	0.107634	0.213684	0.0592298	0.107889	0.0686835	0.0194148	0.0209865	0	0.0577562
15	18818947	19014237	+	Cdh10	51	0.312224	0.570402	2.56286	2.56286	1.32461	0.516849	0.0503585	0.108499	0.233266	-4.28696	1.28329	5.50142	0	0.0260657	0.0378473	0	0.0204463	0	0.0467144	0.107634	0.277789	0.0592298	0.107889	0.274734	0.0582445	0	0.0640941	0.0385042
7	89507785	89517587	-	Prss23	41889	8.43852e-11	9.21005e-08	0.296162	-3.37653	437.582	1477.51	6.54846e-15	8.4797e-13	0.233674	-4.27946	946.507	4050.54	61.4229	26.4567	36.201	55.9287	8.77146	11.8213	21.7923	11.49	141.373	132.043	138.4	115.457	29.8406	40.9447	26.1504	22.5249
5	105215699	105239534	-	Gbp10	56.2309	0.962946	0.986115	0.93177	-1.07323	0.248232	0.266409	0.225775	0.353178	0.23474	-4.26003	1.69741	7.23104	0.0346383	5.33151e-15	1.59355e-37	9.55245e-18	0	0.0241523	2.46858e-26	2.06233e-16	0.501178	0.0278007	5.47101e-25	0.413729	0.114963	1.99467e-33	0.0995549	1.34911e-30
8	11312805	11449288	+	Col4a2	4497	0.405603	0.654309	0.854249	-1.17062	120.269	140.789	1.21372e-14	1.4157e-12	0.234844	-4.25815	93.6842	398.921	4.17796	5.05675	3.80366	4.30615	2.16731	2.46359	5.79259	4.57445	16.1759	13.228	11.8678	10.6002	1.70851	3.86152	2.67059	3.54238
13	81095068	81633145	-	Adgrv1	506	0.00137126	0.0214023	0.418657	-2.38859	9.15574	21.8693	1.60531e-08	3.65561e-07	0.235412	-4.24787	10.2665	43.6106	0.854057	0.443117	0.832641	0.529725	0.265802	0.238412	0.373716	0.242177	1.2821	0.947677	1.25151	2.22077	0.330052	0.398744	0.235012	0.327285
7	142174532	142176006	-	Krtap5-2	2668.24	0.742503	0.877248	0.648572	-1.54185	0.222859	0.343615	0.0972579	0.183901	0.235562	-4.24517	84.3663	358.149	0	0	0.0378473	0	0	0	0	0.0269086	12.4364	4.20532	4.01346	26.0997	8.64432	0.125919	0.790494	1.07812
2	170482957	170497146	-	Cyp24a1	65	0.135018	0.361502	3.1922	3.1922	8.1464	2.55197	0.189313	0.309248	0.235769	-4.24144	0.195059	0.82733	0	0.156394	0.056771	0.102527	0.0408926	0.417221	0.140143	0.403628	0	0.0394866	0	0.0686835	0	0	0.0213647	0
2	179442431	179899376	+	Cdh4	4432	1.33762e-10	1.21461e-07	0.446663	-2.23883	120.818	270.49	2.8752e-29	3.37947e-26	0.235937	-4.23843	67.9045	287.808	9.90244	7.89791	6.3962	9.05659	3.5781	3.33777	3.99409	3.90174	12.3296	7.16681	9.4942	8.51675	1.78616	2.20359	2.60649	1.96371
4	42031296	42462994	-	4933409K07Rik	545.229	0.240461	0.499346	0.476587	-2.09825	1.10758	2.32398	0.0004917	0.00243302	0.236324	-4.23148	16.5737	70.1311	0	0.0581015	0.0189237	0.187967	0	0.0397353	0.0467144	0.0538171	2.71378	1.69792	0.733643	3.98364	0.834838	0.377758	0.448659	0.423546
13	24327404	24477290	+	Cmah	866.999	0.0610771	0.228628	0.421089	-2.37479	9.24724	21.9603	0.00117916	0.00503986	0.239004	-4.18402	21.9371	91.7854	0.161578	0.260657	1.17327	0.956923	0.306695	0.198677	0.210215	0.430537	2.07273	0.829218	2.43828	6.68518	1.02899	0.96538	0.213647	0.55831
7	18345808	18355008	-	Psg18	195	0.418657	0.664424	0.557253	-1.79452	10.9924	19.7261	0.109978	0.202939	0.239054	-4.18315	0.657225	2.74927	0.230826	0.625577	1.51389	0	0.122678	0.437088	0.490502	0.295994	0.12821	0.0987164	0.129466	0	0	0.0209865	0.0640941	0
15	94268321	94404351	-	Adamts20	216	0.00602759	0.0555164	0.148675	-6.72607	0.931494	6.26529	0.00821514	0.0249855	0.239291	-4.17901	5.62364	23.5013	0.0461653	0.36492	0.0756946	0.290494	0	0.0397353	0	0.0807257	0.299157	0.434352	0.280511	2.06051	0.174734	0.188879	0.170918	0.173269
4	101496648	101642800	+	Dnajc6	2799	0.000494484	0.0108872	0.463788	-2.15616	53.1646	114.631	4.71156e-11	2.18159e-09	0.239583	-4.17392	57.7559	241.069	4.75503	2.29378	2.13837	4.8017	1.1041	1.43047	2.38244	1.64142	7.54303	6.85091	6.34385	10.6688	2.75691	1.67892	1.43144	1.4054
4	46393989	46404184	-	Hemgn	93	0.100344	0.30511	0.329684	-3.03321	1.79281	5.43795	0.0331028	0.0770583	0.240676	-4.15497	1.60494	6.66849	0.0461653	0.104263	0.264931	0.222143	0.102232	0.059603	0.0467144	0	0.12821	0.0592298	0.323666	0.366312	0	0.0629596	0.0213647	0.115512
11	58379032	58390542	+	Lypd8	56	0.378353	0.630313	1.85985	1.85985	5.39375	2.90009	0.161426	0.273215	0.243282	-4.11046	0.321006	1.31948	0.115413	0.0260657	0.189237	0.0170879	0.184017	0.0397353	0.210215	0.242177	0.106842	0	0.0431555	0.0228945	0.0194148	0.0209865	0	0
16	89403027	89403775	-	Krtap21-1	118	0.95917	0.984801	1.07445	1.07445	0.13517	0.125804	0.161502	0.273254	0.243312	-4.10996	3.88538	15.9687	0	0	0.189237	0	0	0.0794706	0	0	10.15	13.6426	6.19281	39.4472	25.7441	3.69363	0.512753	2.17548
9	73102398	73104444	+	Khdc3	241	0.373662	0.626047	0.671974	-1.48815	6.85561	10.2022	0.00155732	0.0063796	0.243589	-4.10527	4.6487	19.0842	0.692479	0.36492	0.151389	0.102527	0.368033	0.178809	0.163501	0.107634	0.91884	0.335636	0.733643	0.503679	0.0970742	0.251838	0.0427294	0.192521
5	24592622	24602003	-	Smarcd3	1175	0.015229	0.0985595	0.601298	-1.66307	23.2638	38.6892	1.06855e-12	7.45545e-11	0.243764	-4.10232	26.1501	107.276	1.13105	0.808037	0.946183	1.76005	0.674728	0.397353	0.910932	0.914891	3.97452	3.17867	3.47402	3.3426	0.621275	0.944394	0.982776	0.750831
10	88518279	88605153	-	Mybpc1	111	0.0124335	0.0867899	0.204589	-4.88784	1.09045	5.32996	0.00855888	0.0258662	0.24477	-4.08547	2.38913	9.76074	0.253909	0.156394	0.151389	0.102527	0.0408926	0.059603	0	0.0269086	0.576946	0.11846	0.258933	0.320523	0.155319	0	0.0854588	0.0577562
13	104287835	104496696	+	Adamts6	308	0.00186952	0.0264422	0.295847	-3.38013	3.28835	11.1151	2.24289e-05	0.000182488	0.245122	-4.0796	7.20086	29.3766	0.346239	0.260657	0.151389	0.580989	0.0817852	0.0993383	0.163501	0.0538171	0.811999	0.888447	0.755221	1.37367	0.252393	0.314798	0.106823	0.231025
1	161494657	161505291	+	Tnfsf18	1499	0.00388512	0.0424944	0.31482	-3.17641	26.7867	85.0856	0.000438273	0.00220798	0.246439	-4.05779	27.3637	111.036	6.25539	1.40755	1.8356	1.17907	1.53347	0.317882	1.19122	0.18836	4.1241	5.33069	3.51717	1.41946	0.893082	1.02834	0.576847	0.943352
5	123037127	123047017	-	Morn3	52	0.156611	0.390315	3.29026	3.29026	1.64912	0.501213	0.0289624	0.0690938	0.246679	-4.05385	1.29247	5.23949	0.0230826	0	0	0.0341758	0.102232	0	0.0467144	0.0538171	0.149579	0.138203	0.258933	0.137367	0.0388297	0.0419731	0.0640941	0.0192521
X	106583186	106710558	+	Gm5127	1332	0.000187418	0.00550722	0.470444	-2.12565	37.2461	79.1722	1.8726e-11	9.44337e-10	0.2479	-4.03389	21.2668	85.788	3.46239	1.95493	1.41927	2.90494	1.34946	0.834441	1.09779	1.29161	3.01294	2.96149	3.21508	1.96893	0.893082	0.48269	0.598212	0.693075
12	91045848	91056636	+	5430427M07Rik	1399	0.000315517	0.00770143	0.315614	-3.16842	22.0152	69.7535	9.0595e-06	8.52922e-05	0.247933	-4.03335	28.6153	115.416	1.50037	1.53788	3.42518	1.89676	0.654282	0.496691	0.910932	0.645805	2.73515	1.95458	1.89884	8.49386	0.56303	1.28018	0.918682	0.847091
13	60934155	60936626	-	Ctla2a	3788	9.7386e-11	9.92039e-08	0.251075	-3.98287	41.7931	166.456	1.46114e-11	7.51727e-10	0.248159	-4.02967	83.018	334.535	4.06255	3.46674	5.41215	7.0402	0.736067	0.834442	1.61165	2.07196	13.0133	8.35139	12.3209	9.93618	3.49467	2.68628	1.88009	2.38726
14	34220046	34230422	+	Syt15	85	0.0702814	0.248415	0.263631	-3.79318	1.08957	4.13292	0.0370386	0.0845806	0.248219	-4.0287	1.76677	7.11778	0.184661	0.0521314	0.056771	0.205055	0	0.059603	0.0700717	0	0.299157	0.0394866	0.366822	0.228945	0.0970742	0.0629596	0.0640941	0
13	73818534	73847632	-	Nkd2	3834.01	0.00270763	0.0336209	0.267816	-3.73391	15.9216	59.4497	0.00104737	0.0045634	0.248638	-4.02191	112.349	451.857	0.761726	1.35542	1.4382	3.52011	0.368033	0.238412	0.537216	0.861074	7.13707	7.9368	8.95479	35.0288	4.58191	5.1417	2.49967	1.98296
10	6885801	7023186	-	Ipcef1	209	0.084453	0.275751	0.4047	-2.47096	3.7637	9.29996	0.00584384	0.0188902	0.248669	-4.0214	4.2641	17.1477	0.138496	0.104263	0.20816	0.632252	0.0817852	0.0397353	0.0934289	0.269086	0.576946	0.355379	0.690488	0.618151	0.330052	0.104933	0.0427294	0.0577562
2	118528757	118549687	-	Bmf	2747	0.230263	0.487923	0.758078	-1.31912	73.0551	96.3688	1.2374e-09	3.83518e-08	0.248679	-4.02126	58.3519	234.648	2.70067	2.68477	2.95209	3.38341	1.96284	0.814574	4.0408	2.28723	7.11568	5.92298	5.7181	11.8365	1.92207	1.55301	2.09374	1.77119
13	62836885	62858371	-	Fbp2	278	0.147899	0.379623	0.61106	-1.6365	6.89886	11.29	2.70529e-05	0.000212748	0.249317	-4.01095	5.68907	22.8186	0.392405	0.260657	0.340626	0.375934	0.286248	0.198677	0.233572	0.107634	0.833367	0.414609	0.798376	0.938674	0.0776593	0.188879	0.341835	0.115512
6	4505618	4541544	+	Col1a2	7129	0.749217	0.8808	0.83685	-1.19496	348.346	416.258	0.0129145	0.0363682	0.249598	-4.00644	93.8397	375.963	1.84661	23.6155	22.6327	3.21253	2.49445	14.106	17.4478	8.66456	25.0437	4.48172	10.1415	9.34095	1.16489	2.70726	3.37562	4.50499
10	70245276	70285952	+	Slc16a9	6985	0.00690038	0.0606313	0.593867	-1.68388	255.312	429.914	1.27103e-12	8.67021e-11	0.250066	-3.99894	98.8037	395.11	15.4884	12.0945	8.36426	16.8316	6.99264	7.68878	8.36188	8.23402	18.1418	11.6485	13.335	8.28781	1.47553	3.25291	3.69609	3.98518
1	172209894	172219896	-	Casq1	97	0.64098	0.818838	0.746553	-1.33949	2.15007	2.88	0.0175422	0.0465114	0.251105	-3.98239	2.23103	8.88486	0.184661	0.0521314	0.0189237	0.102527	0.102232	0.0993383	0.0467144	0	0.491473	0.0987164	0.388399	0.183156	0.116489	0.0209865	0.0640941	0.0770083
7	142228795	142229972	-	Krtap5-5	2575	0.660284	0.831889	1.77147	1.77147	0.222859	0.125805	0.0977544	0.184611	0.251492	-3.97627	85.6918	340.734	0	0	0	0	0	0.0198677	0	0	10.9192	5.07402	3.64664	24.8176	8.69785	0.335785	0.598212	1.17438
2	116074548	116076097	-	2810405F15Rik	143	0.240981	0.500025	0.638777	-1.56549	4.74676	7.43101	0.000786183	0.00361434	0.251669	-3.97348	2.39261	9.50697	0.138496	0.312789	0.151389	0.307582	0.143124	0.178809	0.116786	0.134543	0.277789	0.315892	0.323666	0.320523	0.155319	0.0419731	0.0427294	0.0577562
17	34670535	34719816	+	Tnxb	22435	1.32973e-17	6.77277e-14	0.177758	-5.62563	137.665	774.449	5.19271e-12	2.91708e-10	0.252881	-3.95443	558.436	2208.3	26.8451	15.3266	13.9846	37.7984	3.14873	3.47684	6.89038	3.41739	83.3153	71.8261	73.0407	59.1823	20.0361	19.7064	17.4763	13.2069
11	80507410	80509107	-	C030013C21Rik	157	0.916511	0.965813	1.0584	1.0584	3.31747	3.13443	0.00446604	0.0151344	0.253115	-3.95077	4.01798	15.8741	0.276992	0.0521314	0.056771	0.0170879	0.143124	0	0.163501	0.107634	0.598315	0.335636	0.47471	0.66394	0.155319	0.146906	0.128188	0.0770083
2	92599707	92615253	+	Chst1	52	0.0504407	0.204656	5.12631	5.12631	3.46497	0.675919	0.0774386	0.153372	0.253556	-3.94391	0.955939	3.77014	0	0	0.0756946	0	0.0817852	0.059603	0.256929	0.0269086	0.192315	0.0987164	0.107889	0.091578	0.0388297	0.0419731	0	0.0385042
1	164115264	164150027	+	Selp	523.43	0.385124	0.636595	0.412369	-2.42501	2.66961	6.47385	0.161701	0.273468	0.254217	-3.93365	15.6614	61.6065	0	0.312789	0.302779	0.170879	0.265802	0	0.0233572	0.0269086	6.66567	0.217176	0.25411	0.863403	0.0194148	0.419731	0.235012	1.27064
1	160074735	160077986	-	4930562F07Rik	535.708	0.00498102	0.0496154	0.31714	-3.15318	7.82243	24.6655	0.000503251	0.00248294	0.254239	-3.93331	11.145	43.8368	0.311787	0.193397	0.421244	1.93549	0.176834	0.190997	0.25928	0.346965	1.47231	1.13364	1.96466	1.1505	0.356753	0.305292	0.378267	0.360906
16	34943175	34958995	-	E130310I04Rik	72	0.0579812	0.221967	0.278715	-3.5879	1.26464	4.53738	0.0371401	0.0847775	0.255349	-3.91621	1.28371	5.02729	0.161578	0.0781971	0.170313	0.136703	0.102232	0	0.0467144	0	0.106842	0.0987164	0.0647332	0.389206	0.0388297	0.0629596	0.0213647	0.0385042
1	80198699	80213945	-	Fam124b	756	3.27829e-06	0.000299488	0.153955	-6.4954	7.8257	50.8311	0.000426535	0.00216024	0.255497	-3.91394	13.3814	52.3741	1.29263	0.834103	1.0408	2.90494	0.286248	0.0794706	0.537216	0.0538171	1.64537	1.63869	1.3594	2.17498	0.271808	0.314798	0.854588	0.250277
19	45026907	45045773	-	Pdzd7	2390.9	0.000143098	0.00453778	0.45439	-2.20075	41.9326	92.2833	1.29367e-11	6.72355e-10	0.255795	-3.90938	53.7213	210.017	2.88869	2.11347	1.98858	4.18751	0.942836	1.03312	1.98629	1.21089	7.42652	5.65649	5.64191	8.63847	1.90504	1.95385	1.88486	1.04145
19	24674008	24679662	+	Tmem252	128.807	0.0481617	0.199385	0.114028	-8.76977	0.222858	1.95441	0.0962879	0.182436	0.255857	-3.90843	3.90403	15.2586	3.59631e-24	0.138983	0.0293602	0.0770541	0.0204463	0	8.77649e-14	0	1.38385	0.0584851	0.174066	0.370045	0	0.129546	0.0282747	0.326598
2	93642434	93681340	+	Alx4	142	0.439522	0.68183	1.82526	1.82526	5.49046	3.00804	0.0731498	0.146338	0.255913	-3.90757	3.21689	12.5702	0	0.234591	0.113542	0.0341758	0	0.238412	0.0233572	0.430537	0.0641051	0.414609	0.453133	0.709729	0.0970742	0.251838	0.0213647	0.0385042
10	19712587	19760054	+	Il20ra	15290	0.000880138	0.0160867	0.678288	-1.4743	473.284	697.762	3.06191e-31	4.6786e-28	0.25646	-3.89924	286.635	1117.66	26.3604	21.2957	15.2525	23.1541	16.6228	11.3047	14.9486	15.1226	41.3264	30.5823	38.3436	35.3949	7.7271	7.49219	10.7251	10.0688
10	19622028	19634682	+	Il22ra2	13429	0.0548062	0.214948	0.693068	-1.44286	317.838	458.596	9.30202e-13	6.64182e-11	0.25714	-3.88893	301.034	1170.7	24.9292	11.7817	10.9946	9.43252	14.476	6.87421	8.8991	8.42238	45.2155	33.9782	42.1413	31.1594	6.58163	11.9204	9.63548	9.7608
2	91625320	91636458	-	F2	64	0.410454	0.657829	0.598621	-1.67051	1.64922	2.75504	0.0261865	0.0638368	0.257738	-3.87991	1.29604	5.02853	0.0923305	0.130329	0.056771	0.0683516	0.102232	0	0.0467144	0.0538171	0.12821	0.296149	0.086311	0.137367	0.0194148	0.0209865	0.0854588	0.0385042
11	104132781	104175524	+	Crhr1	44	0.227543	0.484511	0.256486	-3.89885	0.371947	1.45017	0.141665	0.247247	0.257912	-3.87729	1.126	4.36581	0	0.0260657	0.0378473	0.102527	0	0	0.0233572	0.0269086	0.0427368	0.11846	0.0431555	0.366312	0.0388297	0.104933	0	0
11	76998597	77032344	+	Slc6a4	8370	5.18973e-08	1.18328e-05	0.42993	-2.32596	119.693	278.401	3.34458e-19	1.16148e-16	0.25793	-3.87702	203.243	787.976	11.5644	6.17757	5.52571	10.8166	2.5149	3.3179	4.62473	4.33228	27.5225	22.073	26.0443	27.0384	6.83402	6.04412	7.07172	5.64086
7	26665227	26686431	-	Cyp2b23	335	0.640225	0.818288	0.826866	-1.20939	18.5589	22.4449	0.00318013	0.011364	0.257961	-3.87656	3.22047	12.4843	0.461653	0.651643	0.435244	1.16198	0.654282	0.258279	1.1445	0.215268	0.149579	0.513325	0.733643	0.228945	0.0970742	0.125919	0.106823	0.0770083
19	7557459	7588546	+	Pla2g16	8287	1.08818e-09	6.65097e-07	0.293721	-3.4046	88.6068	301.67	5.98539e-12	3.28981e-10	0.258136	-3.87392	203.43	788.073	10.0179	5.83872	10.2755	10.3553	3.06695	2.0265	3.12987	2.63704	23.2702	16.3079	19.5926	43.6827	7.29998	7.74403	6.30259	4.33172
11	100092192	100096225	-	Krt35	4696	0.282429	0.540317	0.50579	-1.97711	11.0974	21.9407	0.0284258	0.0681007	0.259458	-3.85419	155.773	600.378	0.207744	0.781971	0.870488	0.786044	0.245356	0.317882	0.0467144	0.780348	11.9022	7.66039	7.78956	51.1234	5.1061	12.466	1.38871	0.866344
15	101776560	101786459	-	Krt72	5595	0.479665	0.710363	0.575487	-1.73766	4.67982	8.13194	0.0699155	0.141292	0.260215	-3.84298	190.349	731.508	0	0.104263	0.681252	0.153791	0	0.059603	0.0700717	0.484354	10.0859	14.4323	11.3499	59.6631	8.44545	5.98116	6.21713	3.38837
7	142211817	142213082	+	LOC105243090	3882.46	0.104903	0.313191	0.11525	-8.67679	0.135172	1.17285	0.205574	0.328884	0.260255	-3.84239	132.614	509.554	0	0	0.132466	0	0	0	0	0	13.9749	7.4827	6.23597	38.8291	14.0459	0.419731	0.747764	1.52091
12	111406809	111412078	+	A230065H16Rik	132	0.740142	0.875916	0.720229	-1.38845	0.36722	0.509865	0.00299193	0.0108154	0.260646	-3.83662	4.27274	16.3929	0.0461653	0	0	0.0170879	0	0.0198677	0.0233572	0	0.448736	0.493582	0.66891	0.526573	0.271808	0.0839462	0.0427294	0.134765
9	38752796	38756864	+	Olfr920	442	0.561362	0.769726	0.84286	-1.18644	12.2475	14.5309	2.17097e-06	2.5207e-05	0.260695	-3.83589	9.83221	37.7153	0.623231	0.36492	0.283855	0.512637	0.265802	0.476824	0.397073	0.349811	1.75221	0.572555	1.20835	1.39656	0.349467	0.314798	0.405929	0.173269
19	42725858	42752776	-	Pyroxd2	121	0.598647	0.791809	0.757841	-1.31954	2.03055	2.67938	0.00190799	0.007512	0.261403	-3.8255	3.20654	12.2666	0.0230826	0.0781971	0.0946183	0.119615	0.0408926	0.059603	0.0467144	0.107634	0.277789	0.197433	0.539444	0.595257	0.116489	0.0629596	0.106823	0.115512
8	4134736	4137708	+	Cd209g	40.521	0.155978	0.389734	0.175926	-5.68422	0.196179	1.11512	0.186605	0.305773	0.261681	-3.82145	1.10843	4.23579	0	0.0260657	0	0.102527	0	0	0.0174008	0	0.280936	0.0197433	0.207766	0.045789	0.0194148	0.0209865	0	0.0962604
19	45076139	45079290	+	Kazald1	1190	0.000677339	0.0137729	0.489604	-2.04247	22.0558	45.0483	1.85153e-11	9.36801e-10	0.26317	-3.79983	27.3072	103.763	1.38496	0.964431	1.07865	1.99928	0.511158	0.576162	0.934289	0.699622	3.22663	2.62586	3.7761	3.91496	0.718349	0.797488	1.21779	0.712327
2	83812728	83881359	+	Fam171b	348	0.811606	0.915	1.10944	1.10944	10.3058	9.2892	0.00161095	0.00655379	0.263339	-3.79738	8.02211	30.463	0.115413	0.234591	0.56771	0.187967	0.0613389	0.278147	0.397073	0.56508	1.64537	1.3228	0.582599	0.389206	0.232978	0.230852	0.235012	0.308033
15	13028699	13173676	-	Cdh6	413	0.28036	0.539108	0.468466	-2.13463	1.70907	3.64823	0.0250102	0.0615961	0.263482	-3.79532	13.3965	50.8439	0.0230826	0.208526	0.170313	0.0512637	0.0204463	0.0198677	0.0233572	0.161451	1.38894	0.513325	0.625755	4.12101	0.388297	1.15426	0.106823	0.0577562
19	56722372	56724863	+	Adrb1	472	0.00110834	0.0187726	0.360328	-2.77525	6.86909	19.0634	2.8802e-06	3.2265e-05	0.264427	-3.78176	10.9816	41.5299	0.807892	0.54738	0.454168	0.546813	0.0817852	0.158941	0.280287	0.349811	1.75221	1.30306	1.68306	0.66394	0.349467	0.272825	0.534117	0.231025
2	131820006	131847657	-	5330413P13Rik	60	0.490262	0.719685	1.87914	1.87914	1.63169	0.86832	0.100043	0.188119	0.264754	-3.7771	1.61403	6.09634	0.0923305	0	0.0189237	0	0.0408926	0.0397353	0.116786	0	0.192315	0.0197433	0.107889	0.480784	0.0388297	0.125919	0.0213647	0.0192521
3	93144787	93149472	+	Crnn	20752	0.882722	0.95026	0.912461	-1.09594	31.2127	34.2072	0.0303062	0.0716176	0.26541	-3.76775	710.991	2678.84	0.184661	1.79853	1.89237	0.32467	0.572496	0.834441	0.817503	1.66833	38.805	48.1341	34.5891	228.35	64.2631	8.20574	7.79811	9.47202
7	142303502	142304504	+	Krtap5-4	1049	0.660597	0.832194	1.77082	1.77082	0.367296	0.207416	0.119372	0.216577	0.268683	-3.72186	36.609	136.254	0	0	0.0189237	0	0	0.0198677	0	0.0269086	4.63694	1.95458	1.61833	9.5699	3.94121	0.251838	0.0427294	0.385042
4	129382719	129399087	+	C330020E22Rik	54	0.581796	0.782155	0.667377	-1.4984	1.45106	2.17428	0.067166	0.136803	0.269163	-3.71522	1.13703	4.22431	0.0692479	0.0781971	0	0.119615	0.0408926	0.0397353	0.0934289	0	0.106842	0.217176	0.107889	0.114472	0.0388297	0.0209865	0.0854588	0
17	31677931	31681731	+	Cryaa	708	3.89756e-07	5.51432e-05	0.198982	-5.02558	8.13021	40.859	1.03966e-05	9.56992e-05	0.269891	-3.7052	14.8574	55.0498	1.80044	0.886234	1.23004	1.09363	0.122678	0.218544	0.350358	0.322903	1.11116	1.53998	1.14362	3.38838	0.446541	0.713542	0.491388	0.231025
9	95752642	95845280	-	Pls1	1779	1.04708e-06	0.000120297	0.281255	-3.55549	19.9683	70.9972	1.06167e-07	1.93352e-06	0.270118	-3.70208	43.152	159.752	1.96202	1.25115	2.06268	3.22961	0.224909	0.715235	1.05107	0.457445	6.81651	4.34352	4.50975	5.12837	1.16489	1.51103	1.70918	1.05886
5	122989354	122998342	+	A930024E05Rik	971	0.256291	0.515483	0.803094	-1.24518	26.804	33.3759	2.15148e-12	1.37906e-10	0.27017	-3.70137	21.8751	80.9678	1.40804	1.22509	0.813717	0.73478	1.1041	0.556294	1.00436	0.591988	3.14115	2.58637	2.30882	2.4955	0.718349	0.797488	0.705035	0.539058
5	112419151	112577199	-	Sez6l	106	0.572108	0.776152	1.32939	1.32939	3.63162	2.73179	0.00596987	0.019188	0.270682	-3.69437	2.41127	8.90813	0.0230826	0.130329	0.113542	0.0683516	0.204463	0.0794706	0.0700717	0.0807257	0.170947	0.493582	0.280511	0.20605	0.0776593	0.104933	0.0640941	0.0577562
6	71213940	71262282	-	Smyd1	77	0.0788865	0.26609	0.309399	-3.23208	1.08971	3.52201	0.0264175	0.0643179	0.270737	-3.69362	1.74178	6.43345	0.115413	0.0260657	0.189237	0.0854395	0.0408926	0.059603	0	0.0269086	0.256421	0.11846	0.237355	0.228945	0.135904	0.0209865	0.0213647	0.0385042
6	99692679	99693819	+	Gpr27	83	0.755254	0.88392	1.18791	1.18791	5.39573	4.54219	0.0504594	0.108671	0.271053	-3.68932	0.968069	3.57152	0.230826	0.18246	0.113542	0.0512637	0.0204463	0.139074	0.303644	0.215268	0.0854735	0.138203	0.1942	0.045789	0	0.0209865	0.0427294	0.0577562
10	61197112	61273439	-	Adamts14	21265	5.26591e-08	1.18328e-05	0.387156	-2.58294	345.275	891.822	5.42424e-14	5.56258e-12	0.271188	-3.68748	489.515	1805.08	25.9218	25.7269	16.5014	40.7034	7.52424	10.8477	13.4538	10.5482	80.8152	47.9367	51.7218	54.5118	15.2018	14.6486	20.2965	11.5512
19	30098441	30175442	-	Gldc	6469	5.31908e-09	2.32216e-06	0.264221	-3.78471	57.7463	218.553	4.47685e-09	1.20434e-07	0.272133	-3.67467	170.294	625.775	6.85554	3.62313	5.52571	10.2869	1.86061	1.64901	2.14886	1.37234	17.5862	12.6554	19.4631	32.0294	6.05743	6.52681	5.78983	3.13809
11	99328484	99337966	-	Krt26	9790	0.303016	0.561631	0.377219	-2.65098	5.44481	14.4341	0.160039	0.271311	0.27364	-3.65444	345.382	1262.18	0	0.286723	1.21111	0.187967	0	0.139074	0	0.56508	17.052	27.6998	17.1975	102.773	24.9481	5.01578	8.07586	5.52535
3	84160439	84304776	-	Trim2	51102.4	6.27983e-05	0.00246673	0.359683	-2.78023	605.851	1684.4	3.94546e-07	6.01663e-06	0.274354	-3.64492	1334.08	4862.63	47.943	25.7789	51.0739	77.0667	17.4817	14.5431	22.9135	19.6163	129.814	107.251	129.383	268.14	50.9447	52.1941	36.1488	29.1091
11	110269369	110337717	-	Abca5	18034	2.35625e-05	0.00122046	0.249496	-4.00809	172.232	690.322	7.78787e-05	0.000516936	0.274718	-3.64009	460.234	1675.29	19.8511	8.94054	21.4405	32.262	4.78443	5.02652	5.3488	5.9737	43.1	33.7215	33.1866	108.611	16.289	22.3716	10.5328	8.99072
2	80411970	80447397	-	Frzb	48	0.321524	0.578488	0.347561	-2.8772	0.564923	1.62539	0.165775	0.278755	0.274921	-3.63741	1.2694	4.61732	0.0461653	0.130329	0.0378473	0	0.0204463	0	0	0.0538171	0.363262	0.0789731	0.0431555	0.114472	0	0.0209865	0	0.134765
15	100674422	100687921	-	Cela1	134	0.708514	0.859623	1.19447	1.19447	5.42427	4.54117	0.00708999	0.0221635	0.275076	-3.63535	2.73009	9.92483	0.161578	0.0521314	0.20816	0.119615	0.143124	0.258279	0.163501	0.0807257	0.341894	0.256663	0.215777	0.480784	0.135904	0.146906	0.0640941	0
7	98192415	98199476	-	B3gnt6	227	0.00611119	0.0560975	0.327824	-3.05042	4.74705	14.4805	0.00146073	0.00605371	0.275431	-3.63067	4.18331	15.1882	0.761727	0.54738	0.321702	0.205055	0.16357	0.119206	0.186858	0.107634	0.66242	0.217176	0.604177	0.503679	0.174734	0.230852	0.106823	0.0192521
7	142296377	142297070	-	Krtap5-1	407.491	0.964376	0.986616	1.07445	1.07445	0.135171	0.125805	0.308408	0.447401	0.275789	-3.62596	14.5523	52.7661	0	0	0	0	0	0	0	0	1.79443	0.820292	0.517549	3.75011	1.64788	0	0.106823	0.0828877
13	83504034	83667080	+	Mef2c	239	0.74738	0.879677	0.880759	-1.13538	8.8122	10.0052	0.0013494	0.00564744	0.275813	-3.62564	4.67658	16.9556	0.346239	0.156394	0.529863	0.170879	0.16357	0.317882	0.303644	0.295994	0.876104	0.414609	0.366822	0.549468	0.0582445	0.0629596	0.213647	0.250277
1	39194272	39363241	+	Npas2	5850	0.0295904	0.148642	0.720418	-1.38808	203.727	282.789	2.7342e-17	6.96309e-15	0.276419	-3.6177	108.714	393.295	12.7416	7.79365	6.58543	7.87752	7.68781	4.74837	7.07724	5.3548	16.3041	9.8519	14.306	10.8062	3.37818	2.85417	3.95247	3.48463
3	54156057	54318472	+	Trpc4	550	0.144322	0.374213	0.441749	-2.26373	4.67166	10.5754	0.0134682	0.0376637	0.276647	-3.61472	16.1313	58.3103	0.161578	0.156394	0.189237	0.73478	0.0204463	0.0397353	0.373716	0.161451	1.81631	2.13227	1.942	1.69419	1.08723	0.755516	0.0854588	0.115512
7	127208899	127214288	+	Mylpf	1930	0.438405	0.681053	0.824744	-1.2125	49.9548	60.5701	1.55234e-07	2.68932e-06	0.277256	-3.60677	46.2094	166.667	3.20848	1.14689	1.62743	1.48665	1.81972	1.03312	1.23793	2.07196	9.06018	2.94175	6.23598	3.50285	1.47553	1.53202	1.30325	1.50166
8	11198423	11312827	-	Col4a1	5418.01	0.0513931	0.2072	0.72263	-1.38383	151.336	209.424	1.16121e-14	1.37883e-12	0.277878	-3.5987	118.974	428.151	6.46315	7.11592	5.29861	6.8864	2.474	4.29141	5.65244	6.37732	16.0264	16.5647	12.2993	10.7147	2.58218	3.69363	3.86701	4.79376
17	28142526	28171346	+	Scube3	123	0.13216	0.357416	0.331676	-3.01499	2.73036	8.232	0.0836593	0.163175	0.277958	-3.59767	2.09176	7.52545	0.300074	0.104263	0.20816	0.375934	0.0204463	0.139074	0.116786	0.0538171	0.0213684	0.296149	0.0215777	0.641046	0.0582445	0.188879	0	0.0192521
11	99785200	99786258	+	Krtap4-9	1666	0.534868	0.751243	0.510016	-1.96072	1.10905	2.17454	0.186077	0.305333	0.27825	-3.5939	58.8437	211.478	0	0	0.246008	0	0	0.059603	0.0233572	0.0538171	3.48305	7.30501	1.57518	15.1333	5.90211	0.293812	0.277741	0.943352
19	56320041	56390039	-	Nrap	88	0.33869	0.593213	0.489719	-2.04199	1.86306	3.80434	0.0759415	0.151033	0.278328	-3.59288	1.9437	6.9835	0.276992	0	0	0.187967	0.0613389	0.0198677	0.0467144	0.107634	0.299157	0.217176	0.323666	0.0686835	0.0388297	0.146906	0.0427294	0.0192521
17	44188572	44280169	+	Clic5	62	0.66655	0.835445	1.42393	1.42393	2.14562	1.50683	0.104322	0.194491	0.278858	-3.58605	1.42749	5.11906	0.0923305	0	0.0378473	0.0512637	0.102232	0.0794706	0.0700717	0	0.213684	0.355379	0.0647332	0.0228945	0.0388297	0	0.0213647	0.115512
X	85870273	85891500	+	5430427O19Rik	125	0.580227	0.781023	0.748265	-1.33642	2.63748	3.52479	0.00675784	0.0212795	0.280098	-3.57017	3.2303	11.5327	0.138496	0.0260657	0.151389	0.102527	0.0204463	0	0.140143	0.18836	0.341894	0.296149	0.409977	0.45789	0.0776593	0.125919	0.128188	0.0770083
11	90336535	90390918	-	Hlf	13375	3.25568e-08	8.9018e-06	0.285987	-3.49666	199.476	697.498	1.888e-08	4.20534e-07	0.281477	-3.55269	287.92	1022.89	15.2115	16.8645	12.1868	39.7636	3.29185	5.98016	8.19838	7.18458	36.8391	29.6347	31.4603	35.2804	10.9111	11.8364	7.58447	6.0259
14	32659119	32685273	-	3425401B19Rik	36	0.00412911	0.0443078	0.0501876	-19.9252	0.222857	4.44048	0.244493	0.375291	0.281656	-3.55044	0.321003	1.1397	0.253909	0.104263	0.0756946	0.119615	0.0204463	0	0	0	0.0427368	0.0197433	0.086311	0	0	0	0	0.0385042
7	132042810	132154742	-	Cpxm2	15434	6.96972e-05	0.00268255	0.519968	-1.92319	370.013	711.606	1.16406e-14	1.37883e-12	0.281707	-3.54979	330.55	1173.38	31.1154	18.637	14.628	23.4275	11.7566	8.52322	13.6406	11.5438	52.5235	35.2615	34.3733	30.4726	7.74652	8.83533	14.8698	10.1266
15	80091334	80119502	+	Syngr1	6782	6.15291e-06	0.000477241	0.319274	-3.1321	88.3944	276.86	4.00402e-07	6.08165e-06	0.282159	-3.5441	166.994	591.844	6.94787	5.34347	6.90713	14.0292	2.28999	2.06624	3.90066	2.63704	19.7017	13.8795	13.8313	29.74	7.72711	7.09344	3.73882	2.56053
4	101717407	101815355	+	Lepr	136	0.592863	0.788009	0.715492	-1.39764	3.56676	4.98505	0.0384849	0.0873513	0.283811	-3.52347	3.23064	11.3831	0.115413	0.208526	0.189237	0.102527	0.0613389	0.0198677	0.186858	0.18836	0.576946	0.11846	0.151044	0.641046	0	0.251838	0.0213647	0.134765
15	82221744	82224337	-	Tnfrsf13c	196	0.847629	0.932089	0.873777	-1.14446	3.84636	4.40199	0.0589548	0.123136	0.284043	-3.52059	5.48867	19.3234	0.0230826	0.0781971	0.189237	0.222143	0.0817852	0	0.397073	0	0.277789	0.256663	0.302088	1.69419	0.174734	0.230852	0.192282	0.0962604
5	31086106	31108245	-	Slc30a3	122	0.951687	0.982039	1.07445	1.07445	0.222858	0.207415	0.0617751	0.127834	0.284714	-3.5123	4.36455	15.3296	0	0	0.0189237	0	0	0	0	0.0269086	0.363263	0.375122	0.323666	0.938674	0.407712	0.0209865	0.0213647	0.0962604
X	52272427	52613975	-	Gpc3	944	0.0572797	0.220295	0.521023	-1.9193	27.1813	52.1692	0.000271951	0.0014862	0.284732	-3.51207	18.0338	63.3359	3.87788	1.17296	0.889412	0.666428	1.06321	0.516559	0.794145	0.968708	3.65399	1.1846	1.51044	1.90024	0.504786	0.503677	0.341835	0.904848
5	137605107	137611405	-	Pcolce	284	0.238037	0.496276	1.46805	1.46805	12.3311	8.39964	0.000107805	0.000677883	0.285922	-3.49746	6.12086	21.4075	0.161578	0.338854	0.378473	0.153791	0.245356	0.397353	0.42043	0.457445	1.13252	0.394866	0.647332	0.618151	0.116489	0.230852	0.192282	0.231025
7	142134943	142136084	-	Gm39115	2170.77	0.403439	0.652196	2.43284	2.43284	1.26205	0.518757	0.123574	0.222667	0.286293	-3.49292	79.6075	278.063	0	0.0260657	0.0378473	0	0	0.0794706	0.0700717	0	7.58578	4.26455	2.95615	21.4859	8.17941	0.314798	0.427294	1.11662
11	99798186	99809893	-	Gm11554	325.01	0.375775	0.62821	2.86476	2.86476	0.360399	0.125804	0.0587437	0.122758	0.286332	-3.49245	11.8106	41.2478	0	0	0	0	0	0.0191038	0.0233572	0	0.377395	1.66183	0.192688	3.12778	1.07951	0.0760652	0.142542	0.188081
5	52363804	52369739	+	Sod3	5851	0.000715782	0.014058	0.246146	-4.06262	87.6553	356.11	0.0025157	0.00936674	0.286861	-3.48601	119.536	416.705	10.7796	5.70839	9.95385	16.3531	4.1506	1.66888	2.56929	2.28723	6.79515	5.27146	9.04107	33.426	2.23271	7.03049	3.65336	2.21399
7	120186384	120201989	-	Crym	6731	0.265145	0.524561	0.504459	-1.98232	4.20155	8.32882	0.0258181	0.0630796	0.287041	-3.48383	246.946	860.317	0.161578	0.18246	0.548786	0.102527	0.0817852	0.0397353	0.0467144	0.37672	11.6458	16.2487	13.745	70.744	17.7452	5.01578	4.93525	3.48463
5	137288254	137294467	+	Ache	11861	1.61583e-07	2.77414e-05	0.312994	-3.19495	150.85	481.956	1.41309e-08	3.27151e-07	0.287554	-3.47761	296.526	1031.2	13.1571	10.5305	8.3264	26.1786	4.57996	3.41723	6.54003	3.98247	39.0187	24.146	29.7125	41.5536	12.2313	11.1649	8.05448	5.9874
10	5020196	5550693	-	Syne1	18200.1	8.62165e-12	1.29311e-08	0.316679	-3.15777	267.941	846.095	9.46059e-14	8.85377e-12	0.287803	-3.4746	425.755	1479.33	29.4076	15.2485	20.6647	37.0642	8.17854	6.95368	10.5341	7.13078	52.3745	36.9008	44.6879	58.8844	14.4835	15.6559	12.2419	11.2818
18	58836363	59053679	+	Adamts19	443	0.179184	0.423733	0.500461	-1.99816	6.5627	13.1133	0.0113738	0.0327106	0.287956	-3.47275	11.9054	41.3445	0.0692479	0.208526	0.548786	0.700604	0	0.218544	0.233572	0.37672	0.683788	1.71767	1.14362	1.83156	0.757179	0.356771	0.235012	0.154017
12	90724552	90739038	-	Dio2	11286	0.00107206	0.0182621	0.531404	-1.88181	501.691	944.085	2.53288e-10	9.48587e-09	0.28807	-3.47138	109.598	380.457	21.4668	36.1792	27.1933	31.0316	7.70826	17.6623	15.5793	20.9618	14.5091	11.4906	10.5084	13.0041	5.6303	3.46278	2.73468	2.00222
8	70483867	70487359	-	Tmem59l	171	0.365075	0.618066	0.650157	-1.53809	4.77814	7.34921	0.00813617	0.0247898	0.288655	-3.46435	3.69977	12.8173	0.369322	0.104263	0.113542	0.307582	0.184017	0.0397353	0.233572	0.134543	0.576946	0.355379	0.323666	0.412101	0.194148	0.125919	0.149553	0
4	113477891	113999504	-	Skint5	24729	5.3991e-16	2.06246e-12	0.226264	-4.41962	253.358	1119.75	8.5719e-12	4.59049e-10	0.288706	-3.46373	610.488	2114.57	29.0839	20.8004	36.1633	48.3417	8.66923	5.84109	8.17501	8.42238	64.4898	48.1736	59.4673	103.736	20.4827	23.7778	15.6603	17.0188
1	91801461	91848035	+	Twist2	104	0.371051	0.623656	1.89658	1.89658	9.66819	5.09769	0.142764	0.248652	0.289114	-3.45885	0.808455	2.79632	0	0.286723	0.340626	0	0.122678	0.33775	0.560573	0.161451	0.170947	0.0197433	0.129466	0.045789	0.0194148	0.0209865	0.0427294	0.0192521
2	101714285	101883028	-	Prr5l	222	0.449398	0.688766	0.588915	-1.69804	1.1052	1.87667	0.0150174	0.0411284	0.289532	-3.45385	7.68518	26.5434	0.0692479	0.0260657	0.113542	0.0170879	0.0204463	0.0397353	0.0233572	0.0538171	0.769262	0.217176	0.453133	2.03761	0.310637	0.461704	0.0854588	0.115512
8	84701457	84704717	+	Lyl1	66	0.113423	0.327991	3.61284	3.61284	2.51001	0.694748	0.0675091	0.137337	0.290682	-3.44019	1.77603	6.10987	0.0923305	0	0	0	0.102232	0.0993383	0.0934289	0	0.213684	0.138203	0.1942	0.251839	0.0776593	0.0209865	0.106823	0.0192521
11	99809078	99809897	-	Krtap4-13	771.965	0.173747	0.416188	0.164008	-6.09726	0.137657	0.839329	0.234168	0.363493	0.292188	-3.42246	28.5403	97.6779	0	0	0.0946183	0	0	0.000724118	0	0	1.30571	3.26947	0.366981	7.76098	2.89116	0.220978	0.112526	0.375734
11	109225355	109298182	-	Rgs9	4762	3.10187e-06	0.000289003	0.423253	-2.36265	108.892	257.274	2.35988e-11	1.17074e-09	0.29284	-3.41484	97.0938	331.559	11.9568	4.84822	6.01772	8.69774	3.45542	2.0265	4.76487	3.17521	12.5432	11.7275	10.9399	7.8986	3.10637	3.2739	2.75605	3.08033
16	30269302	30283255	-	Lrrc15	29444	0.815306	0.917231	0.841002	-1.18906	35.7489	42.5075	0.0960547	0.182099	0.29416	-3.39951	1090.17	3706.05	0.0230826	1.95493	2.72501	0.444286	0.16357	1.07285	1.82186	1.39924	70.0883	72.6355	56.2532	284.785	100.336	16.9991	6.72988	13.6305
3	131110297	131224358	+	Lef1	848	0.617673	0.803716	0.804457	-1.24307	15.6338	19.4339	0.00388998	0.0135058	0.295895	-3.37958	24.6669	83.3637	0.346239	0.443117	0.624481	0.905659	0.613389	0.218544	0.256929	0.861074	1.51716	1.1846	1.38098	6.82256	0.854253	1.49004	0.555482	0.231025
9	114490316	114496545	-	Ccr4	6578	1.92651e-05	0.00105133	0.412175	-2.42615	166.994	405.153	4.86708e-09	1.30016e-07	0.296145	-3.37672	119.66	404.057	12.4185	9.69644	7.81547	19.2752	7.91272	3.97353	4.2043	4.14392	13.9322	10.4442	14.975	13.3475	3.51409	2.79121	3.31153	5.37133
9	44686308	44735199	-	Phldb1	15808	9.45812e-07	0.000111169	0.434935	-2.29919	362.185	832.733	7.34197e-13	5.41958e-11	0.296253	-3.37549	329.294	1111.53	31.2308	18.9237	14.0792	37.4567	8.0354	10.0928	12.3326	14.2884	44.3394	35.143	32.604	32.5102	10.4258	12.1512	10.1482	8.77895
1	163245119	163313651	-	Prrx1	340	0.705612	0.858078	0.829273	-1.20588	16.2139	19.552	0.0187771	0.0490536	0.296659	-3.37087	4.99866	16.8498	0.0923305	0.443117	1.30573	0.461373	0.184017	0.695368	0.770788	0.322903	0.897472	0.454095	0.496288	0.343417	0.0194148	0.272825	0.0854588	0.250277
6	56069804	56369635	-	Pde1c	95	0.0643168	0.235392	0.319104	-3.13378	0.909307	2.84957	0.00607311	0.0194707	0.296735	-3.37001	2.73271	9.20925	0.0692479	0.0781971	0.056771	0.136703	0.0408926	0.0397353	0.0233572	0	0.299157	0.256663	0.302088	0.343417	0.0582445	0.0419731	0.106824	0.134765
7	142119615	142120901	-	Gm45618	2861.53	0.707605	0.859093	1.54838	1.54838	0.538265	0.347631	0.100819	0.189321	0.29835	-3.35177	108.62	364.068	0.0461653	0	0	0	0.0204463	0.0397353	0	0	11.2611	4.91608	4.53133	26.8215	10.6005	0.587623	1.06823	1.44391
3	63295435	63383714	+	Mme	1048	0.387521	0.638405	0.715618	-1.39739	14.8451	20.7445	0.00103742	0.00453166	0.29852	-3.34986	32.0858	107.483	0.461652	0.495249	0.662328	0.871483	0.122678	0.476824	0.630645	0.618897	2.05136	2.29022	1.7478	7.94438	2.01914	0.60861	0.598211	0.808587
10	57486385	57513144	+	Hsf2	16319	3.73201e-09	1.70872e-06	0.397481	-2.51584	328.11	825.473	8.90939e-15	1.10679e-12	0.298543	-3.3496	360.834	1208.65	28.4147	17.0991	24.8468	29.8184	10.7956	7.84772	10.137	11.5438	40.8777	35.6169	32.755	48.1242	13.9593	15.1313	8.6527	7.81634
14	55491093	55508265	+	Carmil3	240	0.0686395	0.244764	0.514454	-1.94381	3.30705	6.42828	2.30765e-05	0.000186961	0.298661	-3.34828	6.91126	23.1408	0.115413	0.260657	0.151389	0.256319	0.0817852	0.0993383	0.0934289	0.134543	0.619683	0.868704	0.582599	0.938674	0.194148	0.188879	0.235012	0.250277
16	45094011	45127925	+	Ccdc80	1616	0.0370751	0.169715	0.468121	-2.1362	48.1332	102.822	0.000992032	0.00436963	0.298907	-3.34552	28.1543	94.1908	1.70811	3.77953	3.38734	3.63972	0.286248	1.92716	1.79851	1.93742	5.98315	1.73741	2.48144	2.0605	0.388297	1.28018	1.47416	0.423546
8	27225776	27229589	-	Adrb3	2059	0.0845087	0.275799	0.624253	-1.60191	58.2161	93.2572	1.0073e-05	9.32795e-05	0.299936	-3.33405	44.1472	147.189	1.91586	2.52837	0.908336	5.89533	1.59481	1.72849	2.35908	1.42615	5.08567	3.57353	4.7471	5.79231	1.47553	1.59498	1.23915	1.25139
2	129458359	129536603	-	F830045P16Rik	758	1.50429e-09	8.51315e-07	0.118337	-8.45044	4.57571	38.6668	6.7908e-05	0.000461601	0.30023	-3.33077	18.8641	62.8321	0.623231	1.25115	0.794794	1.99928	0.265802	0.0198677	0.140143	0.134543	1.624	1.59921	2.39513	2.58708	0.893082	0.419731	0.598212	0.46205
10	118920381	118927144	-	Gm38403	36	0.655947	0.828747	1.77168	1.77168	0.367472	0.207415	0.185573	0.304603	0.30037	-3.32923	1.27687	4.251	0	0	0	0.0170879	0.0204463	0	0.0233572	0	0.0854735	0.0197433	0.0647332	0.389206	0.0388297	0	0.0427294	0.0770083
6	139715859	139969284	+	Pik3c2g	2213	3.0569e-07	4.53685e-05	0.309784	-3.22806	16.9137	54.5983	3.72442e-09	1.03283e-07	0.301004	-3.32221	68.1422	226.383	1.93894	1.12083	1.23004	2.32395	0.286248	0.496691	0.794145	0.511263	7.88495	4.97531	7.53066	9.15782	2.3492	2.64431	2.28602	1.32839
4	96568429	96591486	-	Cyp2j9	2696	3.2165e-05	0.00148928	0.460114	-2.17337	57.7743	125.565	6.45989e-11	2.87776e-09	0.301182	-3.32025	61.3503	203.698	3.3239	2.8151	2.78178	6.20291	1.79927	1.45034	2.31236	1.50688	7.26525	5.13325	6.84014	7.32624	1.86382	1.99372	2.15783	1.71343
2	27110379	27142478	-	Fam163b	139	0.0714007	0.250936	0.298446	-3.35069	4.43787	14.87	0.12549	0.225294	0.301582	-3.31584	0.976833	3.23903	0.184661	0.338854	0.662328	0.580989	0	0.119206	0	0.457445	0.0854735	0.17769	0.086311	0.0686835	0	0.0629596	0.0427294	0.0192521
17	55749984	55853663	+	Adgre4	482	1.01137e-05	0.000685762	0.102512	-9.75499	1.09432	10.6751	0.000111175	0.000695069	0.302115	-3.31	15.6258	51.7214	0.207744	0.234591	0.416321	0.41011	0.0817852	0	0.0467144	0	1.38894	1.461	1.79095	2.10629	0.893082	0.503677	0.3632	0.211773
6	59352461	59426291	-	Gprin3	105	0.460445	0.69753	1.50948	1.50948	3.1488	2.08602	0.015439	0.0419914	0.302166	-3.30944	2.87062	9.50014	0.0923305	0.0781971	0.0946183	0	0.122678	0.059603	0.0233572	0.18836	0.235052	0.355379	0.302088	0.343417	0.174734	0.0419731	0.0854588	0.0577562
X	136517999	136534307	+	Kir3dl1	261	0.116032	0.331953	0.442334	-2.26073	4.92307	11.1298	0.017356	0.0461378	0.304219	-3.28711	6.27564	20.6287	0.0692479	0.0781971	0.378473	0.751868	0.245356	0.0198677	0.256929	0.0807257	0.961577	0.533069	0.388399	0.801307	0.174734	0.230852	0.192282	0.192521
X	96306178	96456295	-	Hsf3	65	0.709966	0.860267	0.793449	-1.26032	2.37645	2.99509	0.064768	0.133036	0.304291	-3.28633	1.29697	4.26227	0.138496	0.0521314	0.0189237	0.153791	0.0613389	0.0993383	0.0467144	0.0807257	0.0854735	0.0592298	0.323666	0.091578	0.0194148	0.0209865	0.0854588	0.0385042
5	120786312	120795531	-	Oas1e	3300	7.31064e-06	0.00054491	0.549055	-1.82131	91.2523	166.199	5.80374e-19	1.84753e-16	0.304393	-3.28523	69.2344	227.451	4.22412	5.161	4.35245	6.49339	2.5149	2.52319	3.10651	3.06758	6.68831	5.76503	8.2427	8.99755	2.621	1.95175	2.07237	2.05997
1	133679029	133690109	-	Lax1	4053	1.79791e-06	0.000181934	0.248124	-4.03025	70.2361	283.069	4.49475e-05	0.000327359	0.304949	-3.27924	77.3104	253.519	19.6665	4.3269	6.16912	5.16055	3.47588	1.21193	2.56929	1.2647	8.88923	5.17273	10.3789	8.67702	2.67924	3.39982	2.02964	1.65568
6	55336299	55348556	+	Aqp1	660	0.89305	0.954558	1.11701	1.11701	7.31206	6.5461	0.136879	0.241041	0.305517	-3.27314	22.4552	73.4989	0	0.443117	0.151389	0.222143	0.306695	0.0397353	0.42043	0.134543	6.66693	0.236919	0.345244	2.31234	0.135904	0.713542	0.170918	1.77119
5	139352617	139357034	+	Cyp2w1	1830	0.00029025	0.00721462	0.388957	-2.57098	37.4867	96.3773	4.30522e-06	4.54308e-05	0.305597	-3.27228	39.7009	129.913	2.56217	2.84116	1.13542	5.19472	0.838298	1.21193	1.56493	0.968708	5.94041	3.65251	4.61764	2.70155	1.24255	1.28018	1.58099	0.904848
11	116434213	116439032	+	Gm7367	203.451	0.170207	0.411554	0.591773	-1.68984	5.58448	9.43687	0.00163437	0.00663397	0.305934	-3.26868	4.57407	14.9512	0.256996	0.535604	0.210084	0.196634	0.0452044	0.151035	0.329731	0.170694	0.50057	0.314285	0.42372	0.7167	0.191309	0.169163	0.0814337	0.132365
3	95124514	95129210	+	Tmod4	1449	0.000226306	0.00621868	0.32217	-3.10396	12.6324	39.2103	2.97014e-05	0.000230609	0.306527	-3.26236	44.246	144.346	1.26954	0.860168	1.09757	1.52082	0.122678	0.158941	0.910932	0.403628	3.91041	3.11944	5.00604	6.82256	1.74734	1.30117	1.68781	0.847091
10	59702563	59864135	+	Micu1	46551.7	1.33573e-08	4.34253e-06	0.412593	-2.42369	709.195	1718.87	2.69589e-14	2.94237e-12	0.306798	-3.25948	1247.15	4065.06	53.2964	36.075	47.5735	71.0834	19.8737	18.3579	25.5063	23.4643	134.432	96.3443	115.874	183.449	46.8282	45.2061	36.1496	29.1284
7	142273764	142274364	-	Gm4559	243.509	0.961752	0.985552	1.07445	1.07445	0.135171	0.125804	0.293757	0.431763	0.307045	-3.25685	9.42059	30.6815	0	0	0	0	0	0	0	0	1.5604	0.324818	0.302405	1.81326	0.934298	0.104933	7.46146e-19	0.148137
8	25849623	25937935	+	Kcnu1	173	0.110916	0.323485	0.440483	-2.27024	2.35655	5.34993	0.00792927	0.0242464	0.307983	-3.24693	5.01054	16.2689	0.0923305	0.156394	0.170313	0.222143	0.122678	0.059603	0.0700717	0.0269086	0.576946	0.197433	0.280511	1.07604	0.0582445	0.167892	0.192282	0.211773
7	114718643	114723366	+	Calcb	5596	0.00907626	0.0719322	0.652452	-1.53268	170.109	260.723	6.44077e-13	4.82426e-11	0.308158	-3.24509	121.044	392.8	10.7334	7.08987	7.3613	6.93769	6.15434	4.053	6.02616	4.54755	13.8467	10.1678	9.86103	17.3082	3.31994	4.34421	2.56376	4.96704
7	140763832	140774978	+	Cyp2e1	41	0.968903	0.988398	1.07445	1.07445	0.135171	0.125804	0.459572	0.594034	0.308652	-3.23989	1.58476	5.13445	0	0	0	0	0	0	0	0	0.576946	0	0.0215777	0.0686835	0	0	0.0213647	0.173269
9	96823343	96889475	-	Pxylp1	3138.01	0.000852641	0.0157728	0.452357	-2.21064	53.5343	118.345	4.47879e-07	6.73582e-06	0.308718	-3.2392	83.6471	270.95	4.77811	2.50231	3.27379	3.89604	1.18589	1.90729	1.98536	1.45306	9.85085	4.18558	6.49491	14.8587	2.17446	3.98745	2.49967	1.90596
11	115307163	115332304	+	Otop2	1747	0.71516	0.863095	1.21037	1.21037	20.8461	17.2228	0.0208173	0.0533437	0.308797	-3.23838	59.8006	193.657	0.553983	0.573446	0.719099	0.273406	0.306695	0.735103	0.747431	0.780348	4.03862	4.16583	2.58933	14.4693	5.22259	0.314798	1.13233	0.866344
11	99857917	99859061	+	Gm11568	4039.65	0.883983	0.950747	0.83599	-1.19619	2.43319	2.91055	0.31756	0.456904	0.309898	-3.22687	156.005	503.409	0	0	0.329882	0	0	0.230567	0	0.0538171	10.047	14.0705	3.9308	37.4864	15.4023	1.89673	0.398414	1.99995
6	52223097	52227371	-	Hoxa9	5681	0.618852	0.804464	1.17678	1.17678	292.474	248.536	0.000364369	0.00188795	0.310211	-3.22361	102.709	331.094	7.1787	8.9666	5.5257	8.93696	2.12642	9.59608	12.0056	12.647	11.0261	8.19346	8.76054	15.1791	4.75665	3.9035	3.16197	1.17438
11	83437694	83441233	+	1700020L24Rik	1947.01	0.0344715	0.161859	0.71527	-1.39807	66.6242	93.1455	3.31214e-13	2.66366e-11	0.310641	-3.21915	40.2475	129.563	3.37704	3.33897	1.99105	2.84754	1.94358	1.54438	2.59183	2.12464	5.38536	3.50246	3.94988	4.03768	0.878984	1.06729	1.76021	1.36079
10	19847917	19851460	-	Slc35d3	178	0.461532	0.698307	0.748416	-1.33616	7.48829	10.0055	0.00627007	0.0200014	0.310788	-3.21763	3.04436	9.79562	0.600148	0.286723	0.170313	0.205055	0.408926	0.139074	0.0934289	0.269086	0.384631	0.315892	0.366822	0.20605	0.135904	0.125919	0.0640941	0.0577562
11	99771714	99772914	-	Gm11595	1802.38	0.855246	0.935883	0.793973	-1.25949	0.533923	0.67247	0.243411	0.374064	0.310819	-3.21731	69.9829	225.157	0	0	0.0756946	0	0	0.059603	0	0	3.69673	6.85447	1.3594	17.3889	7.43588	0.293812	0.299106	0.802417
8	106168875	106198705	+	Slc7a6	48367	0.000321473	0.00781218	0.682337	-1.46555	1061.83	1556.17	2.24375e-28	2.4489e-25	0.310998	-3.21546	1291.23	4151.89	55.3521	47.3875	35.5954	53.1776	30.3832	29.1856	39.8241	30.7027	157.677	115.399	144.851	123.035	47.1781	45.6247	37.5591	32.4205
2	84330627	84425267	-	Calcrl	2016	0.0372972	0.170272	0.563982	-1.77311	53.9782	95.7091	2.09825e-05	0.000172744	0.311203	-3.21334	43.7024	140.431	2.42368	1.79853	1.4382	5.80989	1.86061	1.25166	1.63501	1.8836	5.02157	3.9684	5.3297	3.98364	1.66968	0.797488	0.897317	2.09848
11	99643112	99644090	-	Krtap4-7	5387	0.0975377	0.299645	0.131435	-7.60835	0.22286	1.6956	0.218658	0.344765	0.311345	-3.21188	209.614	673.256	0	0.0260657	0.170313	0	0	0	0.0233572	0	14.6587	19.3682	5.04919	48.5363	21.997	2.07767	0.405929	2.00222
10	78780496	78814826	+	Slc1a6	72	0.191085	0.439214	2.38817	2.38817	3.28459	1.37536	0.0590284	0.123218	0.311517	-3.21009	1.7879	5.73932	0	0.0521314	0.113542	0	0.143124	0.059603	0.116786	0.0807257	0.12821	0.157946	0.280511	0.183156	0.0194148	0.125919	0.0640941	0.0192521
10	77726486	77726849	+	Gm10100	242	0.951796	0.982039	1.07445	1.07445	0.13517	0.125804	0.0769385	0.152638	0.31212	-3.20389	9.52273	30.5098	0	0	0	0	0	0	0	0	0.769262	0.355379	0.647332	2.22077	0.893082	0.0419731	0.128188	0.134765
16	56477846	56690136	+	Abi3bp	6171	0.0531621	0.211101	1.40797	1.40797	195.799	139.065	2.74571e-11	1.33613e-09	0.312985	-3.19504	165.724	529.495	4.20104	3.6492	4.82554	4.23779	6.78818	4.09274	7.17066	6.00061	16.4323	16.5053	20.2615	15.7971	8.77555	4.61703	3.07652	4.38948
4	47208012	47313166	+	Col15a1	623	0.551695	0.763148	0.784148	-1.27527	20.097	25.6291	0.00436547	0.0148695	0.313271	-3.19213	14.3815	45.9075	0.253909	1.59001	0.473092	0.888571	0.265802	0.496691	0.58393	1.18398	2.82063	0.868704	0.496288	1.78577	0.330052	0.419731	0.277741	0.770083
10	77715807	77716170	+	Gm10142	232	0.347491	0.601399	0.327531	-3.05315	0.222858	0.68042	0.160525	0.271901	0.313339	-3.19143	8.94714	28.5542	0.0230826	0	0.056771	0	0	0.0198677	0	0	0.598315	0.434352	0.409977	2.28945	1.00957	0.0209865	0	0.0962604
X	36328409	36366857	+	Lonrf3	7526	0.000508192	0.0110615	0.583786	-1.71296	225.486	386.247	7.96183e-14	7.65137e-12	0.313759	-3.18716	156.463	498.672	16.0424	9.64431	12.7356	9.0395	7.81049	5.60268	6.30645	7.93802	17.3511	17.6702	17.4132	12.4317	4.9702	7.3243	3.84565	3.61939
11	83440768	83463041	-	Mmp28	17713	0.00569966	0.0535142	0.692364	-1.44433	643.346	929.201	4.57841e-18	1.31996e-15	0.314347	-3.1812	340.713	1083.88	34.6862	31.5629	18.2574	30.5764	20.8542	17.1709	20.2515	20.5055	49.0823	31.4829	32.9046	27.5568	8.86727	9.84567	13.2378	10.9028
6	83761759	83762509	-	1700124L16Rik	43	0.192449	0.441335	4.21062	4.21062	1.46656	0.348302	0.189894	0.309732	0.314425	-3.1804	1.2992	4.13197	0.0461653	0	0	0	0.0408926	0.0198677	0.0934289	0.0269086	0.256421	0.0394866	0.129466	0.114472	0	0.146906	0	0.0192521
17	43667372	43751432	+	Cyp39a1	9847.97	0.00279622	0.0342084	0.689593	-1.45013	280.766	407.147	9.00626e-21	3.93187e-18	0.314656	-3.17808	232.055	737.489	10.6642	13.7627	11.6191	13.7899	6.07254	7.54971	10.0904	11.0325	29.8299	17.6308	22.527	26.1453	7.4359	8.33168	7.1999	6.27618
X	38066475	38071689	+	Rhox10	829	0.215513	0.47131	0.703507	-1.42145	30.9644	44.0144	6.7355e-05	0.000458842	0.31501	-3.1745	16.0837	51.0578	1.91586	1.35542	1.47605	0.717692	0.776959	1.05299	0.934289	1.02253	1.6881	0.710758	1.10046	3.18234	0.330052	0.461704	0.512753	0.712327
5	134702595	134747324	-	Eln	195	0.709748	0.860254	1.20847	1.20847	5.76112	4.76729	0.0165257	0.0444016	0.316586	-3.1587	5.42392	17.1325	0.0230826	0.390986	0.132466	0.0683516	0.0817852	0.178809	0.163501	0.295994	0.66242	0.138203	0.690488	0.755518	0.135904	0.146906	0.0854588	0.308033
16	46035657	46120249	-	Cd96	1281	1.07177e-06	0.000120417	0.34547	-2.89461	16.906	48.9363	6.11999e-09	1.58767e-07	0.316616	-3.1584	35.2704	111.398	0.923305	1.27722	1.85452	1.81132	0.55205	0.417221	0.467144	0.645805	4.1882	3.00098	3.02088	4.30417	1.39787	1.36412	0.897317	0.789335
15	103248212	103258404	-	Nfe2	509	4.88565e-06	0.000397089	0.144782	-6.90691	2.94625	20.3495	0.00101913	0.00446537	0.316665	-3.15791	14.7229	46.4937	0.461653	0.18246	1.09757	0.64934	0.0408926	0.119206	0.0700717	0.134543	1.60263	0.848961	1.05731	2.56419	0.330052	0.524664	0.598211	0.404294
10	58600788	58675697	-	Edar	289	0.0545714	0.214506	0.555302	-1.80082	8.27964	14.9102	0.000185463	0.00107212	0.316766	-3.15691	6.14801	19.4087	0.415487	0.495248	0.435244	0.478461	0.224909	0.218544	0.256929	0.322903	0.598315	0.750245	0.280511	0.892885	0.155319	0.230852	0.299106	0.0962604
5	139380667	139396415	+	Gpr146	7561.99	1.55205e-06	0.000162433	0.473727	-2.11092	148.117	312.664	6.98279e-14	6.87125e-12	0.317342	-3.15118	193.833	610.803	9.92553	8.60168	8.7049	10.9363	5.15247	4.62917	3.99408	4.22464	20.2359	13.5242	17.4348	28.5033	6.30982	8.12178	5.76846	4.27396
4	127311420	127314040	-	Gja4	1399	0.000104569	0.00364798	0.460816	-2.17006	24.8913	54.0157	9.57792e-10	3.06525e-08	0.318257	-3.14211	37.2732	117.117	2.35443	1.45968	0.832641	2.01637	0.613389	0.576162	0.957646	0.941799	3.97452	3.39584	3.53875	4.34995	1.24255	1.51103	1.00414	0.943352
13	95601789	95618434	-	F2r	8910	2.62909e-07	4.05782e-05	0.387442	-2.58103	155.439	401.194	3.51592e-10	1.27005e-08	0.318416	-3.14055	222.499	698.769	16.6657	9.22726	8.85627	14.4393	3.70078	4.74837	5.95609	4.65518	31.2619	21.5794	22.4409	15.614	10.8141	6.12807	5.87529	5.21731
10	79890853	79892656	+	Cfd	302	0.77413	0.894083	0.745916	-1.34063	0.737699	0.988984	0.15371	0.262952	0.319489	-3.13	11.5226	36.0657	0.0461653	0	0.0189237	0.0512637	0	0	0.0934289	0	3.7822	0.0987164	0.604177	0.20605	0.116489	0.0629596	0.0854588	1.15513
10	57631981	57741113	+	Pkib	14773	0.00512736	0.0505459	0.573184	-1.74464	346.145	603.899	8.8149e-09	2.19451e-07	0.319681	-3.12812	367.47	1149.49	21.5593	14.8053	18.2612	19.1213	15.7233	8.4239	9.99686	7.80349	40.3649	28.8055	35.5164	45.1703	18.5995	13.4314	6.72989	7.62383
12	98676741	98737406	-	Ptpn21	50440.1	3.79477e-07	5.47019e-05	0.400175	-2.49891	940.408	2349.99	2.40789e-10	9.06222e-09	0.319729	-3.12765	1240.54	3879.98	69.9866	49.0554	58.4362	106.611	31.569	23.0464	32.98	27.5812	105.772	88.3726	109.115	203.058	39.684	47.0724	39.1189	30.5722
1	40084768	40125227	+	Il1r2	20716	5.93338e-08	1.26538e-05	0.531355	-1.88198	439.514	827.158	7.68623e-23	5.10633e-20	0.320374	-3.12135	533.251	1664.46	26.6835	21.7388	23.9384	28.5197	10.7548	11.404	14.7618	17.4098	55.3868	45.6662	51.1824	64.677	13.9981	22.0149	15.2758	15.9022
2	104095801	104115411	+	Cd59a	5113	0.0375113	0.170892	0.666518	-1.50033	86.7341	130.13	2.01766e-09	6.04506e-08	0.320579	-3.11935	153.428	478.595	4.03946	2.94543	2.74393	6.03204	2.02418	1.84769	3.36344	3.55193	20.2787	11.076	15.1907	15.843	5.43614	5.62438	5.17024	3.13809
12	103532565	103613833	+	Ppp4r4	639	0.792888	0.903912	0.934144	-1.0705	18.0114	19.2811	3.91937e-06	4.18505e-05	0.320677	-3.1184	17.1032	53.3346	0.784809	0.573446	0.529863	0.495549	0.490711	0.496691	0.58393	0.645805	1.45305	1.10562	1.53202	2.88471	0.893082	0.461704	0.491388	0.308033
1	130422824	130437915	+	Gm15674	1475	9.16255e-09	3.25204e-06	0.303662	-3.29313	11.2481	37.0416	3.10036e-12	1.89494e-10	0.32081	-3.11711	47.4083	147.777	1.0618	0.9123	1.0408	1.45247	0.143124	0.33775	0.443787	0.484354	5.10704	4.34352	4.14293	5.65494	1.70851	1.59498	1.53826	1.13587
11	99665043	99665961	-	Krtap4-6	3829.44	0.409495	0.657245	0.353915	-2.82554	0.533146	1.50642	0.284614	0.421841	0.320831	-3.11691	152.225	474.472	0	0	0.170313	0	0	0.059603	0	0	11.6329	13.0898	3.68979	33.3353	15.8619	1.553	0.512753	1.30914
17	7738568	7804975	-	Fndc1	556	0.0676935	0.242579	0.536155	-1.86513	10.3227	19.2531	0.00041196	0.00209825	0.321072	-3.11457	15.5213	48.3422	0.323157	0.808037	0.492015	0.73478	0.368033	0.258279	0.163501	0.484354	1.30347	0.809475	1.14362	3.06786	0.388297	0.566637	0.277741	0.712327
16	84774123	84826376	+	Jam2	103	0.2379	0.496116	0.430977	-2.32031	1.26254	2.92949	0.0634781	0.130756	0.322424	-3.1015	3.17238	9.83914	0.0461653	0.156394	0.0946183	0.0683516	0.0204463	0.0794706	0.0467144	0	0.66242	0.0197433	0.215777	0.389206	0.155319	0.104933	0.0213647	0.115512
6	115931927	115938831	+	Rho	223	0.327415	0.58399	0.610572	-1.63781	4.25207	6.96408	0.0159099	0.0430272	0.323502	-3.09117	6.45197	19.9441	0.161578	0.18246	0.35955	0.136703	0.0408926	0.0993383	0.256929	0.134543	0.940209	0.157946	0.366822	1.14472	0.0582445	0.272825	0.170918	0.308033
5	52374651	52471544	-	Ccdc149	1406	0.00859633	0.0696345	0.546561	-1.82962	33.7064	61.6699	5.92149e-07	8.52264e-06	0.323908	-3.0873	33.7701	104.258	1.80044	1.66821	0.965107	3.05874	1.08365	1.13246	0.957646	0.914891	3.22663	3.43533	3.75453	3.15944	1.70851	1.00735	0.705035	0.827839
9	113976958	114026752	-	Fbxl2	261.067	0.927273	0.971009	0.973072	-1.02767	10.8659	11.1666	0.000289329	0.00156438	0.324314	-3.08343	5.44413	16.7866	0.508605	0.339623	0.303304	0.239956	0.266612	0.318971	0.374045	0.377721	0.687078	0.515615	0.563584	0.416857	0.312611	0.0632703	0.107195	0.193615
19	6384408	6398465	+	Pygm	1000	0.0763761	0.26108	0.600457	-1.6654	30.0508	50.0465	9.75407e-05	0.00062413	0.325164	-3.07537	21.8175	67.0968	3.06999	1.06869	1.30573	0.803132	1.26767	0.794706	1.02772	0.538171	3.11978	1.44126	2.61091	1.57972	0.465956	0.54565	0.961411	0.770083
9	92457378	92492517	+	Plscr4	2715	0.00764143	0.0647677	0.46318	-2.15899	57.8678	124.936	8.98652e-05	0.000582579	0.32593	-3.06815	66.1221	202.872	2.49292	3.18002	1.91129	7.45033	1.61526	1.70862	1.98536	1.77596	6.15409	2.96149	8.37216	9.06622	1.9609	3.5887	1.64508	1.17438
5	49959951	50058997	-	Adgra3	55191	0.000484128	0.0107609	0.532969	-1.87628	1025.14	1923.46	4.74202e-10	1.6657e-08	0.325976	-3.06771	1528.67	4689.51	56.9679	40.454	49.334	85.7642	29.2382	26.3644	38.0256	32.3172	150.412	121.322	138.874	200.716	71.4466	54.628	36.4268	30.4953
5	110544355	110621384	+	Galnt9	30	0.25348	0.513208	0.264746	-3.7772	0.222857	0.841777	0.230443	0.358937	0.326305	-3.06462	0.970042	2.97281	0.0230826	0.0260657	0.0189237	0.0341758	0	0.0198677	0	0	0.277789	0.0394866	0	0.0686835	0.0388297	0.0419731	0.0427294	0
11	46404728	46407986	+	Fam71b	287	0.00113348	0.0190116	0.279788	-3.57413	2.9303	10.4733	0.000394405	0.00202504	0.326608	-3.06178	8.3742	25.6399	0.184661	0.312789	0.227084	0.529725	0.122678	0.0198677	0.163501	0.0538171	1.02568	0.750245	0.66891	0.892885	0.174734	0.314798	0.256376	0.308033
7	44501699	44524670	-	Mybpc2	312	0.0690837	0.245774	0.361478	-2.76642	3.41423	9.44519	0.0295349	0.0701638	0.326946	-3.05861	9.50351	29.0675	0.738644	0.0260657	0.113542	0.290494	0.265802	0.059603	0.0233572	0.0538171	1.53852	0.572555	1.33782	0.343417	0.291223	0.230852	0.384565	0.288781
16	30256379	30267533	-	Cpn2	36	0.750106	0.881121	0.651688	-1.53448	0.13517	0.207415	0.253614	0.386093	0.326982	-3.05827	1.41717	4.3341	0	0.0260657	0	0	0	0	0	0	0.0641051	0.157946	0.0215777	0.320523	0.0970742	0.0419731	0	0.0385042
16	88825291	88826146	-	Krtap14	1667	0.78603	0.900219	1.34479	1.34479	0.713724	0.530733	0.154309	0.26374	0.327404	-3.05433	67.5231	206.238	0	0	1.26789	0	0	0.258279	0	0.349811	76.7766	48.5882	30.5972	130.796	133.574	22.7284	2.02965	12.7064
11	99345565	99351119	-	Krt27	123052	0.412303	0.65927	0.53743	-1.86071	95.5038	177.705	0.14007	0.245247	0.327982	-3.04895	4960.9	15125.5	0.346239	4.84822	13.89	1.93093	1.02232	0.93378	0.443787	9.98307	245.8	330.522	200.306	1196.83	424.039	77.1045	59.9493	65.3223
11	99365007	99374904	-	Krt28	8796	0.546831	0.759391	0.712714	-1.40309	28.9153	40.5706	0.043939	0.0973591	0.3281	-3.04785	347.274	1058.44	0.230826	1.77247	1.77882	1.14489	0.286248	0.655632	0.373716	2.36795	15.8981	15.0839	15.4281	91.9672	14.4058	17.3139	7.24263	5.00554
4	96516138	96553652	-	Cyp2j6	27334	6.58952e-05	0.00255553	0.580931	-1.72138	764.975	1316.81	2.58929e-16	5.00814e-14	0.328176	-3.04714	619.959	1889.1	39.2174	31.2789	38.7557	50.4606	23.9222	19.808	22.7966	27.4467	63.1649	45.4688	58.9504	78.8029	13.9204	22.3297	22.027	19.7526
4	155400969	155421705	-	5830444B04Rik	202.488	0.366121	0.619321	0.580134	-1.72374	3.74894	6.4622	0.0511228	0.109727	0.329077	-3.0388	5.7565	17.4929	0.138496	0.0260657	0.227084	0.358846	0.0817852	0.0993383	0.0233572	0.269086	1.38894	0.296149	0.336447	0.251839	0.252393	0.0209865	0.27551	0.173269
6	122952515	122969879	+	Clec4a3	122	0.0772126	0.262939	2.40289	2.40289	9.59473	3.993	0.0406867	0.0914657	0.329304	-3.0367	1.94506	5.90656	0.0923305	0.18246	0.189237	0.0341758	0.0817852	0.238412	0.303644	0.591988	0.149579	0.11846	0.345244	0.160261	0.0582445	0.0419731	0.128188	0.0192521
15	90933275	91049952	-	Kif21a	106041	1.01257e-05	0.000685762	0.562998	-1.77621	1915.83	3402.9	1.1947e-17	3.25983e-15	0.329312	-3.03664	3055.75	9279.21	116.728	68.1357	107.812	119.943	56.0236	51.4576	67.5961	59.9248	290.44	232.132	300.252	387.436	95.714	114.191	87.4437	87.6184
10	79617938	79637919	-	Shc2	144	0.9044	0.959693	0.938327	-1.06573	4.30402	4.58691	0.0286357	0.0685069	0.329482	-3.03507	3.80347	11.5438	0.0230826	0.156394	0.283855	0.0854395	0.0408926	0.059603	0.233572	0.215268	0.598315	0.276406	0.215777	0.412101	0.213563	0.0839462	0.0427294	0.134765
17	37001163	37010730	+	Zfp57	630	0.2094	0.463178	0.745253	-1.34183	12.1551	16.31	3.66981e-08	7.56744e-07	0.329523	-3.03469	18.8929	57.3341	0.577066	0.390986	0.340626	0.666428	0.265802	0.357618	0.373716	0.511263	1.96589	1.44126	2.24409	1.83156	0.698934	0.671569	0.405929	0.596814
6	60731573	60829856	-	Snca	80	0.374879	0.627329	0.545315	-1.8338	1.28566	2.35765	0.0575057	0.120632	0.329648	-3.03354	2.39271	7.25837	0	0.0781971	0.132466	0.0683516	0.0817852	0	0.0233572	0.0538171	0.363262	0.11846	0.237355	0.228945	0.0582445	0.0419731	0.0427294	0.154017
4	41956717	42537579	+	Fam205a2	319.08	0.958056	0.984677	0.977414	-1.02311	5.16713	5.28653	0.00315008	0.0112815	0.329731	-3.03278	10.5071	31.8658	0.09257	0.17649	0.0756946	0.290494	0.143124	0.0794706	0.233572	0.18836	0.854735	0.794859	1.03573	1.47562	0.739341	0.146906	0.160339	0.269529
11	99850655	99851606	-	Krtap4-16	3506	0.0805417	0.268784	0.106567	-9.38375	0.37367	3.50642	0.293169	0.431148	0.330028	-3.03005	142.004	430.279	0	0	0.397397	0	0	0	0.0233572	0.0269086	7.8422	12.4185	3.51717	32.2355	14.1922	1.4061	0.576847	1.75194
17	86944109	86947888	-	Atp6v1e2	56	0.606678	0.796803	0.685525	-1.45874	2.91813	4.25678	0.206821	0.330326	0.330193	-3.02854	0.639978	1.9382	0.369322	0.104263	0.0756946	0	0.143124	0.0794706	0.0233572	0.107634	0.0854735	0.11846	0.0215777	0.0228945	0.0194148	0	0.0213647	0.0385042
10	75589381	75616969	+	Ggt5	363	0.308698	0.56714	0.699732	-1.42912	8.75059	12.5056	0.000851042	0.00386906	0.330336	-3.02722	9.80323	29.6766	0.0923305	0.417051	0.454168	0.529725	0.102232	0.258279	0.256929	0.484354	1.04705	0.691015	1.01415	1.12183	0.330052	0.461704	0.235012	0.211773
X	136448107	136469042	-	Kir3dl2	217	0.0919324	0.289575	0.480849	-2.07965	3.48432	7.24617	0.00388217	0.0134848	0.330596	-3.02484	6.2292	18.8423	0.0692479	0.104263	0.340626	0.32467	0.102232	0.059603	0.186858	0.0807257	0.833367	0.513325	0.625755	0.480784	0.194148	0.188879	0.106823	0.288781
11	119143043	119228500	-	Tbc1d16	9966.99	0.000173946	0.00521157	0.568826	-1.75801	240.38	422.59	1.23241e-13	1.10772e-11	0.330682	-3.02405	248.902	752.692	15.3961	10.2699	9.0266	16.9341	5.39783	5.92056	10.9545	7.39985	26.9882	22.5468	23.196	25.2756	8.5231	8.22672	8.22541	6.39169
15	100479570	100495240	-	Csrnp2	6020	0.0798631	0.267554	0.683702	-1.46263	112.019	163.842	2.32715e-07	3.80308e-06	0.331359	-3.01788	182.275	550.083	4.43186	4.87429	3.50088	7.15983	3.90524	3.21856	2.96637	3.57884	16.0477	9.89138	12.213	33.6778	6.81461	5.72932	5.98212	4.44723
2	126553024	126588244	+	Slc27a2	139	0.24748	0.506766	0.469713	-2.12896	1.97806	4.21121	0.0596999	0.124348	0.331489	-3.01669	4.2594	12.8493	0.300074	0.130329	0.0756946	0.0341758	0.16357	0	0.0700717	0	0.277789	0.375122	0.47471	0.549468	0.0388297	0.251838	0.213647	0.0385042
8	18690263	18741563	-	Angpt2	184	0.0223253	0.124546	0.266778	-3.74844	2.04434	7.66308	0.031465	0.0737853	0.331603	-3.01565	5.23773	15.7952	0.253909	0.130329	0.246008	0.290494	0	0.0993383	0.0233572	0.134543	0.512841	0.236919	0.1942	1.12183	0.330052	0.0419731	0.149553	0.134765
2	122426477	122461131	+	Slc28a2	240	0.250125	0.509384	0.632452	-1.58115	4.0066	6.33502	0.0011415	0.00490921	0.331619	-3.01551	7.35257	22.1717	0.253909	0.18246	0.227084	0.119615	0.224909	0.059603	0.116786	0.0807257	0.512841	0.730501	0.776799	0.869991	0.194148	0.104933	0.192282	0.423546
5	26817357	27727501	+	Dpp6	82	0.347072	0.601138	0.559331	-1.78785	1.97431	3.52977	0.0601998	0.125116	0.332017	-3.01189	2.07097	6.23754	0.115413	0.260657	0.0189237	0.0683516	0.102232	0.0794706	0.0467144	0	0.149579	0.256663	0.129466	0.274734	0.135904	0.0209865	0.0640941	0.0385042
15	101733949	101743098	-	Krt71	248250	0.541991	0.755416	0.617009	-1.62072	271.057	439.307	0.16374	0.276126	0.332271	-3.00959	10099.7	30396.1	0.43857	14.0234	31.6214	6.15165	4.31417	2.24504	0.607288	27.8773	485.853	598.103	400.72	2483.25	757.625	221.03	148.912	147.933
2	51656966	51732010	-	Gm13490	19	0.970859	0.989047	1.07445	1.07445	0.13517	0.125804	0.533736	0.66015	0.332423	-3.00821	0.80383	2.41809	0	0	0	0	0	0	0	0	0	0.0197433	0	0.297628	0.0388297	0.0419731	0.0213647	0
11	99634114	99635085	-	Krtap4-2	4161	0.200831	0.452744	0.272313	-3.67224	0.912349	3.35036	0.213268	0.338183	0.332505	-3.00747	169.305	509.18	0	0.0260657	0.340626	0.0170879	0	0.059603	0.0233572	0.0269086	11.9663	14.1164	4.01346	36.1733	18.1335	1.38511	0.448659	1.42465
4	112710830	112774862	-	Skint10	28306	0.00131502	0.020909	0.54216	-1.84447	724.962	1337.17	8.20973e-09	2.0769e-07	0.333707	-2.99664	675.228	2023.42	31.3462	35.4754	40.5156	54.425	19.8125	18.0398	22.3996	29.2765	58.6989	39.9604	48.9167	116.533	25.3946	24.4913	19.1214	16.1525
8	82331624	82402587	-	Il15	1657	0.00786477	0.0658486	0.487269	-2.05226	41.8448	85.8763	4.6998e-05	0.000340184	0.334221	-2.99203	37.665	112.695	2.14668	2.16345	1.93021	4.13527	0.94053	1.07285	1.40143	1.77597	3.20526	2.1915	2.86984	6.45624	1.76675	1.42708	1.06823	0.500554
2	69670120	69684240	+	Klhl41	212	0.472971	0.706218	0.748848	-1.33538	6.78914	9.06612	0.00620005	0.0198097	0.334566	-2.98894	4.94948	14.7937	0.392405	0.104263	0.321702	0.273406	0.224909	0.238412	0.0700717	0.295994	0.747893	0.236919	0.604177	0.343417	0.271808	0.125919	0.128188	0.0962604
11	95337018	95381873	+	Fam117a	4314	0.290433	0.548772	0.823248	-1.2147	88.1549	107.082	8.7128e-10	2.83259e-08	0.335007	-2.98502	130.978	390.972	3.97021	3.15395	2.479	3.57137	2.5149	1.72849	4.18094	2.44868	17.0947	10.7009	11.6088	11.493	5.66913	4.91085	3.07652	2.86856
X	153685154	153696281	-	Kctd12b	116	0.686398	0.848076	0.850177	-1.17623	4.59419	5.40381	0.00990205	0.0291585	0.33518	-2.98347	2.40706	7.1814	0.0692479	0.234591	0.132466	0.222143	0.143124	0.0993383	0.163501	0.161451	0.235052	0.256663	0.280511	0.160261	0.0582445	0.0629596	0.0640941	0.115512
6	54508816	54566383	-	Scrn1	38	0.693708	0.851599	0.714608	-1.39937	1.10396	1.54485	0.184375	0.303159	0.336302	-2.97351	0.967463	2.87676	0	0.104263	0.0378473	0.0512637	0.0204463	0.0198677	0.0700717	0.0269086	0.0427368	0	0.086311	0.251839	0.0194148	0.0209865	0.0427294	0.0385042
3	95499210	95509388	+	Ctsk	575	0.867925	0.940995	0.94291	-1.06055	26.3978	27.996	0.00265071	0.00978093	0.336512	-2.97166	11.1168	33.0353	0.415487	1.32935	1.40035	0.307582	0.633835	0.754971	1.40143	0.430537	1.55989	0.454095	1.25151	1.05315	0.252393	0.314798	0.405929	0.423546
8	76902508	77243640	+	Nr3c2	263	0.122768	0.341569	0.553564	-1.80648	5.52746	9.98523	0.00224334	0.00854394	0.336681	-2.97017	7.09586	21.0759	0.138496	0.18246	0.283855	0.563901	0.102232	0.198677	0.140143	0.242177	0.811998	0.710758	0.323666	0.892885	0.194148	0.230852	0.277741	0.192521
6	54452883	54503769	+	Wipf3	4642	1.1187e-05	0.00074129	0.34174	-2.9262	79.8669	233.706	6.93251e-06	6.82091e-05	0.336847	-2.96871	115.143	341.826	9.04841	5.13495	3.21702	11.1413	3.65989	1.94703	1.75179	2.34104	15.4493	7.75912	9.5158	11.8135	4.79546	4.40717	2.9056	2.42576
10	77706587	77706987	+	Gm10272	425	0.0584938	0.223167	0.101785	-9.82465	0.135171	1.32801	0.23586	0.365437	0.337016	-2.96722	17.3901	51.6003	0	0	0.132466	0.0170879	0	0	0	0	1.38894	0.651528	0.625755	4.07522	1.76675	0.209865	0.0854588	0.134765
11	99814976	99815667	-	Gm11564	254.588	0.954041	0.98294	1.07445	1.07445	0.13517	0.125804	0.150878	0.259268	0.337115	-2.96635	10.5537	31.306	0	0	0	0	0	0	0	0	0.320526	0.995884	0.215777	2.54464	1.08723	0.0629596	0.0640941	0.115512
9	111311739	111395776	+	Trank1	252	0.109097	0.320577	0.512475	-1.95132	5.99919	11.7063	0.00738251	0.0228627	0.337446	-2.96344	6.06867	17.9841	0.323157	0.286723	0.151389	0.64934	0.38848	0.0397353	0.163501	0.134543	0.555578	0.631785	0.625755	0.526573	0.174734	0.209865	0.0854588	0.288781
5	74592447	74702904	-	Lnx1	15660.9	0.00170306	0.0248085	0.584488	-1.7109	403.436	690.238	1.97735e-10	7.64908e-09	0.33745	-2.9634	390.384	1156.87	24.1443	17.073	21.3648	21.6674	11.0615	12.0001	12.3092	14.127	41.3047	21.4413	25.1382	63.0505	11.1829	13.3684	11.8788	12.6871
1	3214482	3671499	-	Xkr4	133	0.674453	0.839452	1.25342	1.25342	5.01181	3.9985	0.0385255	0.0874306	0.338917	-2.95058	3.39429	10.0151	0.184661	0.0260657	0.113542	0.153791	0.265802	0	0.0934289	0.269086	0.555578	0.236919	0.258933	0.251839	0.0582445	0.167892	0.106823	0.0962604
15	89472476	89477425	-	Arsa	14955	0.0100689	0.0772352	0.64137	-1.55916	366.699	571.744	3.18962e-10	1.16596e-08	0.339314	-2.94712	398.325	1173.91	19.2971	13.4499	15.4228	21.4282	13.0652	9.73515	11.3049	10.6558	32.3517	26.9693	28.8279	64.9975	12.2896	14.04	14.2716	9.62604
3	30678554	30699844	-	Lrrc31	239	0.220788	0.477439	0.514621	-1.94318	6.43426	12.5029	0.045881	0.100829	0.339396	-2.94641	5.29797	15.61	0.415487	0.286723	0.302779	0.512637	0.122678	0.178809	0.303644	0.18836	1.13252	0.335636	0.561021	0	0.116489	0.0419731	0.213647	0.288781
10	34297421	34301321	+	Tspyl4	4166	3.89003e-05	0.00171791	0.404753	-2.47064	72.7345	179.701	6.01134e-07	8.63282e-06	0.33977	-2.94316	112.394	330.793	4.93968	3.88379	4.90123	7.94588	1.88106	1.88743	2.31236	2.90612	9.72261	6.79169	7.6601	19.0024	4.75663	3.06403	3.80292	2.54127
4	124986430	125009100	+	Rspo1	104	0.474143	0.706957	0.664269	-1.50541	2.94308	4.43055	0.0523645	0.111985	0.339861	-2.94238	2.58152	7.59581	0.0230826	0.208526	0.189237	0.119615	0	0.119206	0.163501	0.0807257	0.213684	0.256663	0.129466	0.389206	0.0194148	0.125919	0.0640941	0.115512
5	137730882	137741169	-	Nyap1	4205.01	0.00417741	0.0446058	0.60238	-1.66008	68.4074	113.562	2.00963e-10	7.75435e-09	0.33995	-2.94161	130.689	384.436	3.90096	2.55444	2.51684	4.81878	1.59481	2.16558	3.12987	1.45306	12.5646	10.8589	12.2994	14.3777	4.07712	3.5887	4.84979	3.92742
11	96365758	96368254	+	Hoxb1	42	0.354574	0.609053	0.421449	-2.37277	0.561058	1.33126	0.157297	0.267918	0.339988	-2.94128	1.29987	3.82328	0.0461653	0.0260657	0.0189237	0.0683516	0.0204463	0	0	0.0538171	0.0427368	0.138203	0.0431555	0.274734	0	0.0839462	0.0427294	0.0385042
2	84839408	84863587	+	Slc43a1	2210	0.000357841	0.00849039	0.460279	-2.1726	27.8486	60.5037	9.6092e-08	1.77544e-06	0.340182	-2.9396	71.1818	209.246	1.68503	2.34591	2.19515	1.24742	0.572496	0.615897	1.35472	0.914891	7.28661	5.35043	6.17123	8.47097	1.80558	3.10601	2.86287	1.23213
11	99803548	99804447	-	Gm11569	437.026	0.423182	0.668688	0.289293	-3.4567	0.135306	0.467713	0.385998	0.526173	0.340553	-2.9364	18.2076	53.4647	0	0	2.94088e-38	0.0512637	0	3.96964e-05	0	0	0.496473	1.20886	0.454485	4.81688	2.08676	0.122687	0.00130833	0.0907549
2	71543408	71546755	-	Dlx2	963	0.411587	0.658608	0.797571	-1.25381	29.6188	37.1363	7.61711e-05	0.000507586	0.340669	-2.9354	23.9995	70.4483	0.96947	1.22509	0.510939	1.82841	0.368033	0.655632	1.40143	1.29161	2.30779	2.72457	2.24409	1.87735	0.718349	0.524663	1.00414	0.770083
3	152236984	152266321	-	Nexn	478	0.0721196	0.252179	0.585874	-1.70685	10.9408	18.6743	0.00013563	0.000822066	0.340746	-2.93474	12.6144	37.0198	0.484735	0.390986	0.416321	0.939835	0.429372	0.33775	0.233572	0.322903	1.64537	0.967421	1.31624	0.892885	0.56303	0.48269	0.213647	0.327285
14	55038462	55042977	+	Gm10364	185	0.358846	0.612302	0.714143	-1.40028	6.16388	8.63115	0.00370217	0.0129581	0.341608	-2.92733	4.17369	12.2178	0.346239	0.156394	0.321702	0.222143	0.306695	0.198677	0.0934289	0.134543	0.53421	0.276406	0.280511	0.503679	0.174734	0.104933	0.149553	0.0962604
8	119612747	119616927	+	Adad2	129	0.0945042	0.295022	0.383301	-2.60891	1.64393	4.28886	0.0257227	0.0629171	0.341887	-2.92494	3.99366	11.6812	0.138496	0.208526	0.056771	0.136703	0.0408926	0.0198677	0.140143	0	0.405999	0.17769	0.258933	0.686835	0.213563	0.146906	0.0854588	0.0577562
11	71153102	71230734	-	Nlrp1b	776	0.000154268	0.00478794	0.297367	-3.36284	5.64002	18.9665	4.59347e-05	0.000333912	0.341932	-2.92455	26.3705	77.1221	0.715561	0.312789	0.435244	0.82022	0.102232	0.298015	0.163501	0.107634	1.92315	1.75715	2.80511	3.59444	1.00957	1.02834	0.491388	0.789335
2	31806168	31810581	-	Qrfp	248	0.181806	0.427187	0.557458	-1.79386	4.06572	7.29332	0.00579925	0.018754	0.342233	-2.92199	7.69936	22.4975	0.115413	0.338854	0.170313	0.273406	0.0408926	0.119206	0.186858	0.161451	1.13252	0.355379	0.280511	1.16762	0.194148	0.251838	0.192282	0.327285
4	154026644	154042678	-	Ccdc27	169	0.189059	0.436509	0.525614	-1.90254	3.98624	7.58397	0.0228999	0.0574114	0.342317	-2.92127	4.26372	12.4555	0.230826	0.208526	0.227084	0.256319	0.0204463	0.0397353	0.140143	0.322903	0.256421	0.533069	0.302088	0.526573	0.291223	0.0629596	0.0427294	0.134765
5	118027743	118061879	+	Tesc	17900	7.08931e-11	8.33267e-08	0.354493	-2.82093	267.353	754.184	1.03333e-11	5.46344e-10	0.342406	-2.92051	499.755	1459.54	21.2821	18.6629	22.2922	29.203	8.32165	6.29804	10.6509	7.53439	49.319	33.6621	40.3725	66.9896	17.4733	18.2793	16.4935	10.8197
6	136829931	136835451	-	Smco3	500	3.29823e-05	0.00150438	0.19902	-5.02462	9.14938	45.9722	0.00703017	0.02199	0.342412	-2.92045	7.0593	20.6164	0.830975	0.938366	1.05973	2.64863	0.265802	0.238412	0.373716	0.242177	0.341894	0.296149	0.625755	1.44235	0.116489	0.209865	0.170918	0.385042
5	137650481	137684754	-	Agfg2	16050	5.74694e-08	1.26538e-05	0.515606	-1.93947	357.391	693.149	8.99897e-19	2.80621e-16	0.342539	-2.91937	414.884	1211.2	24.4905	17.6465	16.6717	25.9054	10.1618	9.05966	14.2946	10.3598	46.8601	35.3205	36.7253	38.7837	15.4543	13.2845	12.4129	11.1085
15	85735564	85806852	+	Ppara	4246.99	0.00929891	0.0730902	0.598606	-1.67055	97.4792	162.844	3.81543e-08	7.83598e-07	0.342793	-2.91721	113.521	331.164	6.16305	2.86723	3.08455	7.62119	2.92382	2.38412	3.83058	2.8254	13.462	9.63472	11.7167	8.3107	2.97047	4.15534	3.52518	3.63864
5	143464493	143504443	+	Daglb	7542	1.61804e-05	0.000936504	0.393156	-2.54352	106.023	269.672	5.25385e-07	7.7117e-06	0.343073	-2.91483	223.555	651.626	8.74832	4.24871	6.03665	13.414	3.55766	2.84107	3.69044	2.85231	20.2359	13.919	19.42	31.4799	7.76593	7.93291	7.77675	4.73601
1	83060930	83061922	+	Krtap28-13	5812	0.15388	0.386999	0.194954	-5.12942	0.3673	1.88404	0.213606	0.338579	0.343713	-2.9094	243.978	709.831	0	0.0521314	0.170313	0	0	0.0198677	0	0.0269086	24.8087	11.9447	7.50905	48.2845	25.647	0.818475	1.70918	2.61828
11	115912017	115913918	+	Smim6	754	0.000172786	0.00520604	0.376141	-2.65858	11.5729	30.7674	7.06262e-06	6.93999e-05	0.343809	-2.90859	21.365	62.1419	0.923305	0.755906	0.813717	1.23033	0.286248	0.278147	0.513859	0.349811	1.55989	1.06614	2.30882	3.20523	0.776593	0.629596	0.7264	0.55831
12	99161277	99162809	-	4930474N09Rik	43	0.128636	0.351934	0.154263	-6.48243	0.367314	2.38109	0.319904	0.459324	0.343941	-2.90748	1.09989	3.19792	0.0923305	0	0	0.187967	0	0.0198677	0	0.0269086	0.170947	0.0197433	0.0215777	0.20605	0.0388297	0	0	0.0962604
11	99792675	99793293	-	Gm11596	173	0.64995	0.824451	1.75667	1.75667	0.364362	0.207416	0.162192	0.273996	0.344126	-2.90592	7.15722	20.7983	0	0	0.0189237	0	0	0.0397353	0	0	0.598315	0.493582	0.129466	1.48814	0.757179	0.0209865	0.0854588	0.0385042
17	25877628	25880859	-	Wfikkn1	4695	0.000796143	0.015095	0.651386	-1.53519	172.963	265.531	3.07022e-16	5.79173e-14	0.344595	-2.90195	91.5555	265.69	10.6642	7.84578	6.3962	7.87752	5.80675	5.3444	5.72252	4.11701	9.5944	6.31785	9.27843	9.47832	2.81515	2.47641	3.39699	2.83006
10	59446984	59616693	-	Mcu	14593	0.000173421	0.00520604	0.568794	-1.75811	297.826	523.61	8.66859e-13	6.24793e-11	0.344884	-2.89953	411.983	1194.56	17.9583	11.3386	11.6759	22.6415	9.11905	7.9868	10.7443	8.61074	42.9932	30.5231	35.2149	46.9566	15.4154	12.9697	12.477	11.0314
11	75461539	75466691	+	Mir22hg	30054	5.85809e-07	7.6232e-05	0.510883	-1.95739	709.971	1389.69	2.17996e-15	3.33098e-13	0.345247	-2.89648	752.178	2178.66	50.2047	31.5395	36.8254	50.8365	20.7121	18.9736	27.8418	19.428	67.7164	54.5902	68.272	93.5698	24.618	27.9751	21.8347	20.3687
11	99657942	99658960	-	Gm11563	5569	0.252538	0.512522	0.202957	-4.92714	0.88017	4.33672	0.414421	0.553044	0.345579	-2.8937	232.855	673.811	0	0	0.492015	0	0	0.0993383	0	0	15.5989	19.7433	5.76126	46.5674	25.181	1.99372	0.405929	1.8482
1	37905923	37916494	-	Lyg2	3648	0.307964	0.566405	0.341736	-2.92623	1.36418	3.9919	0.273055	0.408603	0.346946	-2.88229	153.794	443.28	0	0	0.435244	0.0170879	0	0.0198677	0	0.161451	4.87199	10.1875	8.8253	33.9983	11.8042	1.51103	3.05515	3.00332
4	16164110	16266226	+	A530072M11Rik	236	0.45286	0.692247	0.743755	-1.34453	5.96335	8.01789	0.00421911	0.0144482	0.347078	-2.8812	6.51763	18.7786	0.276992	0.18246	0.151389	0.358846	0.286248	0.158941	0.210215	0.0538171	0.854735	0.434352	0.517866	0.641046	0.252393	0.167892	0.0640941	0.327285
5	122108052	122138063	-	Ccdc63	351	0.267657	0.527035	0.665969	-1.50157	8.6155	12.9368	0.00250072	0.00932658	0.347204	-2.88015	9.67254	27.8584	0.369322	0.234591	0.586633	0.358846	0.184017	0.298015	0.303644	0.269086	0.897472	0.592298	0.431555	1.71709	0.310637	0.524663	0.256376	0.134765
7	114745766	114850381	+	Insc	686	0.174146	0.416642	0.695253	-1.43832	24.6505	35.4554	0.000103741	0.000657275	0.347408	-2.87846	14.5803	41.9688	2.00819	0.860168	0.889412	0.666428	0.981422	0.59603	0.700717	0.726531	1.77358	1.08588	0.798376	1.80867	0.368882	0.48269	0.32047	0.654571
4	141010424	141015985	+	Mfap2	302	0.0413615	0.181092	0.503077	-1.98777	9.50353	18.8908	0.00249359	0.00930682	0.347608	-2.87681	5.87575	16.9034	0.507818	0.521314	0.681252	0.580989	0.16357	0.198676	0.327001	0.511263	0.384631	0.592298	0.561021	0.66394	0.0388297	0.209865	0.384565	0.115512
5	109933563	109941711	+	Gm15446	456	0.228408	0.485474	0.762061	-1.31223	12.8699	16.8883	5.64357e-07	8.20493e-06	0.347702	-2.87603	12.0447	34.6408	0.577066	0.651643	0.35955	0.512637	0.265802	0.377485	0.490502	0.457445	1.30347	1.30306	0.949421	0.938674	0.446541	0.377758	0.384565	0.308033
11	99864476	99865572	+	Gm11559	6358.96	0.294072	0.552559	0.269979	-3.70399	0.768006	2.84469	0.346914	0.486942	0.348129	-2.8725	268.835	772.229	0	0	0.322339	0	0.0204463	3.14465e-14	0	0.0807257	17.4957	19.9882	5.33006	57.7321	28.4802	2.69887	0.531783	2.26526
8	75213944	75224114	+	Rasd2	601	0.465777	0.701189	0.792143	-1.2624	15.9086	20.0829	0.000624078	0.00297347	0.348138	-2.87242	16.561	47.5703	0.992553	0.625577	0.397397	0.495549	0.265802	0.695368	0.490502	0.484354	2.20094	1.79664	1.51044	0.66394	0.951327	0.461704	0.384565	0.288781
12	81631249	81667558	+	Ttc9	27808	0.0522735	0.208877	0.587535	-1.70203	1006.67	1713.39	0.000120859	0.000744657	0.348411	-2.87017	522.327	1499.17	63.4772	44.7548	54.1784	47.5386	36.0877	25.7882	33.2607	27.7696	34.3817	27.0483	32.0214	102.361	10.1345	13.2845	18.4805	23.5453
19	40292040	40513813	-	Sorbs1	26843.1	0.00227434	0.0301503	0.656711	-1.52274	801.885	1221.06	2.18998e-14	2.42485e-12	0.349317	-2.86273	647.394	1853.31	40.2332	31.7483	36.787	40.2245	28.4818	22.1127	24.315	22.8722	56.9461	42.9807	49.522	92.291	19.2594	23.1482	21.4927	17.6733
1	191997203	192092600	-	Traf5	7155	1.9199e-07	3.22375e-05	0.368106	-2.71661	126.276	343.043	3.04438e-08	6.38985e-07	0.349347	-2.86248	186.39	533.539	16.2733	5.99511	8.91304	10.8166	4.23238	2.80134	5.23202	3.20212	21.4111	17.1569	15.5791	15.2477	7.68828	6.96753	4.16612	4.67825
3	83766321	83774315	+	Sfrp2	86	0.198347	0.44975	0.45306	-2.20722	2.39079	5.27699	0.0938125	0.178824	0.34943	-2.8618	1.75602	5.02537	0.0461653	0.104263	0.246008	0.222143	0.102232	0.0198677	0.0934289	0.0807257	0.0854735	0.0987164	0.086311	0.389206	0.0388297	0.0839462	0	0.0962604
5	110339812	110343150	-	P2rx2	1369	9.54115e-08	1.86909e-05	0.33413	-2.99285	12.0974	36.2058	1.73799e-10	6.8799e-09	0.349972	-2.85737	45.9444	131.28	0.807892	1.04263	1.05973	1.45247	0.368033	0.298015	0.467144	0.349811	3.58989	3.88943	5.17866	4.46442	1.94148	1.25919	1.34598	1.23213
10	77711446	77712010	+	Gm10024	848	0.499569	0.726955	0.44008	-2.27232	0.222859	0.506405	0.192061	0.312566	0.350371	-2.85412	36.2151	103.362	0	0	0.056771	0	0.0204463	0	0	0	1.92315	1.75715	1.18678	8.63123	3.31994	0.167892	0.299106	0.770083
15	101754259	101763505	-	Krt74	417	0.0619822	0.230843	0.288448	-3.46684	0.918399	3.18394	0.0199663	0.0516394	0.350515	-2.85294	16.8813	48.1615	0.115413	0.0521314	0.0946183	0.119615	0.0204463	0.0198677	0.0467144	0.0269086	0.726525	1.30306	0.496288	3.7547	1.00957	0.650583	0.341835	0.134765
10	77770633	77771326	-	Gm3238	925	0.725282	0.868648	0.649288	-1.54015	0.222859	0.343235	0.153313	0.262449	0.3513	-2.84657	39.4918	112.416	0	0	0.0378473	0	0	0	0	0.0269086	3.05568	1.93484	1.5536	8.12755	3.78589	0.209865	0.384565	0.596814
7	113765998	114043376	+	Spon1	585	0.575727	0.778091	1.31507	1.31507	21.491	16.3421	0.0306099	0.0722449	0.351361	-2.84607	16.1165	45.8686	0.138496	0.808037	0.529863	0.529725	0.122678	1.01325	0.490502	1.02253	0.940209	1.00691	0.582599	3.45707	0.427126	1.21722	0.170918	0.231025
2	151842927	151874669	+	Rspo4	96	0.715069	0.863095	1.30526	1.30526	2.95022	2.26025	0.126959	0.227505	0.351625	-2.84394	2.93154	8.33713	0.115413	0.0521314	0.113542	0	0.0613389	0.0794706	0.116786	0.107634	0.0854735	0.0987164	0.086311	0.824202	0.0194148	0.251838	0.0640941	0.0385042
11	44618100	45008097	+	Ebf1	121	0.863705	0.938965	1.13048	1.13048	2.63256	2.32872	0.107654	0.19963	0.351815	-2.8424	4.00386	11.3806	0	0.208526	0.0946183	0	0.0408926	0.059603	0.0467144	0.18836	0.619683	0.138203	0.431555	0.297628	0.0194148	0.125919	0.0640941	0.288781
7	73740307	73776920	+	Fam174b	1516	2.86018e-05	0.00137209	0.424956	-2.35318	24.1781	56.8955	4.12898e-08	8.41941e-07	0.352589	-2.83616	44.596	126.481	2.16977	1.17296	1.77882	1.79423	0.858745	0.536427	0.84086	0.726531	5.21389	2.86278	4.53133	3.89206	1.32021	2.14063	1.15369	1.02036
6	124904359	124911706	-	Lag3	1212	0.00342217	0.0390441	0.567285	-1.76278	23.8221	41.9931	5.34338e-09	1.41502e-07	0.352812	-2.83437	35.58	100.847	1.84661	1.22509	0.813717	1.31577	0.654282	0.695368	0.84086	0.726531	3.95315	2.60611	3.12877	3.45707	1.47553	1.36412	0.897317	0.750831
16	17208135	17213983	+	Rimbp3	84	0.867171	0.940409	0.906088	-1.10365	3.23439	3.56962	0.0817431	0.160338	0.352986	-2.83298	1.90175	5.38762	0.0461653	0.130329	0.170313	0.0854395	0.0613389	0.178809	0.140143	0	0.149579	0.217176	0.172622	0.160261	0.135904	0	0.0427294	0.0577562
12	46694517	46818776	-	Nova1	51	0.465562	0.701072	0.459723	-2.17522	0.54216	1.17932	0.236819	0.366522	0.353006	-2.83281	1.7552	4.97214	0	0.0781971	0	0.0683516	0	0.0397353	0.0233572	0	0.384631	0	0.151044	0.114472	0.0388297	0.0209865	0.0427294	0.115512
5	98854415	98884054	+	Bmp3	9133	1.5982e-05	0.000932841	0.486708	-2.05462	148.23	304.557	2.11713e-10	8.1077e-09	0.353177	-2.83144	276.627	783.253	15.373	6.43822	6.83145	8.93693	4.25282	4.33114	4.83495	4.7359	28.7192	25.2911	32.1725	15.8201	8.56196	9.90562	8.52454	7.85483
18	33437019	33464030	-	Nrep	4173	0.982874	0.993512	1.00581	1.00581	131.984	131.222	0.000112514	0.000700864	0.354909	-2.81762	113.348	319.371	2.28518	4.97855	4.35244	4.39159	2.02418	4.31129	3.73715	6.29661	5.70535	16.3869	10.7457	8.60832	6.63989	3.25291	2.05101	2.34875
11	99627229	99628240	-	Krtap4-1	6422.19	0.719246	0.865497	0.699092	-1.43043	1.45397	2.07979	0.243001	0.373622	0.355762	-2.81086	275.04	773.101	0	0.104263	0.132466	0.0170879	0	0.119206	0	0.0538171	19.3726	21.5794	6.73226	52.9227	29.2776	2.74924	0.3632	2.36801
16	37107310	37384959	-	Stxbp5l	68	0.252921	0.512619	0.459641	-2.17561	1.10312	2.39996	0.0727204	0.145708	0.356036	-2.8087	2.05507	5.77208	0.115413	0.0521314	0.0946183	0.0341758	0.0408926	0	0.0700717	0.0269086	0.149579	0.11846	0.258933	0.228945	0.155319	0.0209865	0.0213647	0.0577562
10	77861975	77862639	+	Gm3285	1384.32	0.34546	0.599913	2.60363	2.60363	1.27769	0.490734	0.160271	0.271531	0.356226	-2.80721	59.4678	166.938	0	0	0.0189237	0.0341758	0	0.0397353	0.116786	0	5.81079	2.57265	1.73528	11.6554	5.66712	0.398744	0.512753	0.917896
17	34629686	34632261	+	Prrt1	39	0.952626	0.982394	1.07445	1.07445	0.222857	0.207415	0.182225	0.300366	0.356632	-2.80401	1.60895	4.51153	0	0	0	0.0170879	0	0	0.0233572	0	0.12821	0.11846	0.0215777	0.320523	0.0582445	0.0419731	0.0640941	0.0385042
13	74121515	74166065	+	Slc9a3	412	0.595278	0.789483	0.806745	-1.23955	19.8134	24.5596	0.01492	0.0408928	0.356934	-2.80164	6.87218	19.2533	0.669396	0.495248	0.98403	0.803132	0.715621	0.59603	0.303644	0.807257	0.299157	0.473839	0.302088	1.44235	0.0388297	0.314798	0.384565	0.134765
8	117095865	117133721	+	Bco1	843	0.289931	0.548353	0.705095	-1.41825	15.8887	22.5341	0.00101919	0.00446537	0.357665	-2.79591	27.0783	75.7084	0.830974	0.234591	0.946183	0.683516	0.408926	0.33775	0.607288	0.618897	1.85905	1.48075	1.76937	4.78495	0.970742	1.34314	0.470023	0.635319
15	93499114	93595892	-	Prickle1	4263	8.03896e-07	9.82682e-05	0.315122	-3.17338	68.0043	215.803	8.38934e-06	8.00182e-05	0.357683	-2.79577	110.327	308.449	7.5711	3.77953	3.1981	11.5514	2.88293	1.351	1.98536	2.09887	12.2013	9.23986	10.0121	8.69991	4.15477	2.93812	3.05515	3.71565
3	10204343	10208577	-	Fabp4	6779	0.00190685	0.0268541	5.31088	5.31088	143.607	27.0401	0.0534241	0.113852	0.358205	-2.7917	255.062	712.055	0.138496	1.77247	1.21111	0.256319	1.65615	6.39738	5.30209	4.17083	17.8212	11.609	11.6951	51.856	17.3763	4.32323	6.49487	3.98518
17	27422388	27503534	-	Grm4	1082	0.258271	0.517287	0.784483	-1.27473	43.9356	56.0059	3.33376e-06	3.64377e-05	0.358304	-2.79093	22.2338	62.0529	2.21593	2.37198	1.13542	1.31577	0.981423	1.19206	1.86858	1.37234	2.64968	2.07305	2.26566	1.07604	0.776593	0.587623	0.940047	0.500554
10	52690501	53111623	+	Slc35f1	113	0.0189494	0.112972	0.206373	-4.8456	0.940191	4.55579	0.0534837	0.113947	0.358537	-2.78911	3.49864	9.75808	0.115413	0.104263	0.20816	0.119615	0.0204463	0	0	0.107634	0.641051	0.17769	0.107889	0.343417	0.155319	0.0629596	0.0640941	0.154017
4	46039222	46116033	+	Tmod1	137.13	0.826253	0.921986	0.865608	-1.15526	4.17778	4.82641	0.110169	0.203185	0.358709	-2.78778	3.71332	10.3519	0.281657	0.100027	0.147356	0.0716048	0.0905408	0.33969	0.0488745	2.58528e-16	0.762793	0.035417	0.333746	0.220802	0.0375191	0.206763	0.115363	0.109885
15	101810689	101818170	-	Krt2	13963	6.24053e-09	2.57717e-06	0.0895113	-11.1718	21.7614	243.114	0.0115062	0.033023	0.359662	-2.78039	531.461	1477.67	11.8414	5.86478	7.17207	5.17764	0.368033	0.377485	1.1445	0.834165	19.488	52.4776	80.5713	40.4088	31.4326	23.0432	4.48659	8.27839
9	103112074	103185271	+	Rab6b	5916	0.118433	0.335415	0.77106	-1.29692	178.113	230.997	6.54813e-10	2.21361e-08	0.359888	-2.77864	154.836	430.233	9.71779	5.76052	7.24776	5.67318	5.02979	3.93379	8.64217	4.27846	17.9067	13.5044	11.6736	12.8667	5.1061	4.63802	5.91802	3.85042
4	101346524	101356249	-	E130102H24Rik	608	0.41576	0.661923	0.788535	-1.26817	15.3089	19.4143	0.000223914	0.00125879	0.359895	-2.77859	17.8939	49.72	0.507818	1.04263	0.454168	0.444286	0.490711	0.298015	0.864217	0.215268	1.75221	1.02665	1.7478	1.96893	0.427126	0.881435	0.470023	0.481302
15	55307750	55520804	+	Col14a1	589	0.385965	0.63716	0.674363	-1.48288	24.2633	35.9796	0.0275548	0.0664831	0.360012	-2.77769	10.5915	29.4198	0.623231	1.51181	0.586633	1.6917	0.224909	0.635765	0.210215	2.01814	0.961577	1.57946	0.345244	0.91578	0.135904	0.461704	0.170918	0.55831
11	99780014	99780644	-	Krtap4-8	527.401	0.730537	0.871367	0.649054	-1.5407	0.222859	0.343359	0.189475	0.309379	0.360215	-2.77612	22.7256	63.089	0	0	0.0378473	0	0	0.0198677	0	0	1.11116	2.08051	0.604177	4.41183	2.31037	0.188879	0.170918	0.198691
11	115091431	115162241	+	Rab37	502	0.573074	0.776316	0.825805	-1.21094	10.1124	12.2455	0.00103195	0.00451163	0.360473	-2.77413	16.318	45.2682	0.484735	0.573445	0.151389	0.341758	0.38848	0.178809	0.303644	0.37672	1.218	1.22408	1.03573	2.42682	0.951327	0.398744	0.235012	0.46205
6	55170627	55174991	-	Inmt	66	0.18575	0.433065	0.252821	-3.95537	0.367418	1.45327	0.176313	0.29261	0.361233	-2.7683	2.38963	6.61522	0.0230826	0.0260657	0	0.119615	0.0204463	0	0.0233572	0	0.427368	0.0592298	0.1942	0.183156	0.0194148	0.0209865	0.0427294	0.211773
9	78331020	78347146	-	Gsta2	5037.24	4.06282e-07	5.6954e-05	0.457109	-2.18766	115.954	253.669	2.82746e-11	1.37154e-09	0.361602	-2.76547	126.358	349.438	7.00138	6.58111	8.41302	8.76603	3.66829	2.78126	3.57425	4.25155	10.5822	7.76223	11.3605	15.9247	2.89792	5.0647	4.08526	3.87337
11	71242430	71285233	-	Nlrp1c-ps	293	0.00635577	0.0574992	0.302497	-3.30582	2.96297	9.79504	0.00593518	0.0191147	0.362657	-2.75743	9.41395	25.9583	0.253909	0.130329	0.189237	0.580989	0.102232	0	0.140143	0.134543	0.683788	0.750245	1.01415	0.938674	0.330052	0.167892	0.235012	0.442798
2	119174509	119177576	+	Gm14137	28485	0.501021	0.727861	0.881739	-1.13412	1045.12	1185.3	6.45471e-08	1.25641e-06	0.363811	-2.74868	696.435	1914.28	35.2933	38.9682	37.0336	34.1587	32.4074	32.1856	31.906	31.0256	54.9381	38.0256	35.6464	121.135	23.5696	24.932	19.1	20.1184
10	75550125	75560331	-	Lrrc75b	529	0.0171815	0.10616	0.355892	-2.80984	7.30319	20.5208	0.0137535	0.0382723	0.36413	-2.74627	16.1056	44.2303	0.161578	0.625577	0.756946	0.905659	0.0613389	0.198677	0.233572	0.430537	1.17526	1.10562	0.647332	2.83892	0.757179	0.755515	0.213647	0.308033
6	124304651	124330528	+	Cd163	184	0.334603	0.589703	2.45138	2.45138	1.26677	0.516756	0.117771	0.214238	0.364203	-2.74572	7.62008	20.9226	0	0.0260657	0.0378473	0	0.0613389	0.0198677	0.0700717	0	1.218	0.0987164	0.733643	0.686835	0.0582445	0.0629596	0.106823	0.712327
11	99907920	99908891	+	Krtap31-1	18097.8	0.0180361	0.109929	0.344625	-2.90171	98.7294	286.484	0.024215	0.0600319	0.364279	-2.74515	694.899	1907.6	0	0	0.0756946	0	0	0	0	0.0269086	5.5913	13.8734	3.43113	27.2697	22.4563	2.44	0.397182	3.65085
1	135371456	135375064	-	Shisa4	54	0.127829	0.350418	0.288639	-3.46454	0.553164	1.91646	0.0978043	0.184682	0.364944	-2.74015	1.75304	4.80358	0.0923305	0.104263	0.0189237	0.0341758	0	0.0198677	0.0233572	0.0269086	0.277789	0.0592298	0.107889	0.183156	0.0970742	0.0629596	0.0213647	0.0385042
7	98213660	98309528	-	Acer3	23804	4.72722e-08	1.10402e-05	0.507034	-1.97225	548.466	1081.71	3.90593e-16	7.27837e-14	0.364983	-2.73986	627.762	1719.98	36.0551	25.8311	26.9473	42.8565	16.1321	14.8014	16.8172	19.6432	57.31	44.5408	53.7717	68.6148	19.2013	24.2185	16.9208	18.7323
2	121439027	121442602	-	Ell3	7976	8.48352e-06	0.000602922	0.421689	-2.37141	135.851	322.158	1.47422e-07	2.57442e-06	0.365489	-2.73606	231.79	634.19	9.78703	7.68938	6.26373	15.362	4.45729	3.87419	4.62473	3.60575	15.2357	16.1895	21.362	29.9918	9.9404	7.72305	6.15303	5.40983
10	77720586	77721257	+	Krtap12-1	4824	0.387302	0.638195	0.470933	-2.12344	1.10156	2.33911	0.163414	0.275694	0.366168	-2.73098	212.134	579.335	0	0.0521314	0.0189237	0	0	0.0794706	0	0	6.23957	3.15892	2.89142	14.6296	6.42631	0.629596	0.32047	1.13587
X	71962625	71972723	+	Prrg3	1575	0.0951601	0.295839	0.635532	-1.57349	31.6666	49.8269	0.000133326	0.000809907	0.3664	-2.72926	48.7021	132.92	2.03127	0.9123	1.09757	2.01637	0.838299	0.456956	1.7985	0.834165	3.84631	3.69199	3.23666	6.54782	0.834838	1.74188	1.83736	1.71343
1	133910304	133921402	-	Prelp	854	0.13233	0.357452	0.619295	-1.61474	19.5945	31.64	0.00117415	0.00502127	0.366419	-2.72911	24.1585	65.9314	0.577066	0.625577	0.98403	1.57209	0.654282	0.317882	0.981003	0.457445	3.3121	1.59921	2.07146	1.60261	1.26196	0.839462	0.3632	0.577562
16	48842552	48844462	+	Retnla	275	0.70188	0.855378	1.75306	1.75306	0.363613	0.207416	0.355372	0.495627	0.366508	-2.72845	11.9562	32.6219	0	0.0260657	0	0	0.0408926	0	0	0	0.833367	0.335636	1.57518	1.53393	0.0582445	0	0.0427294	1.3669
11	12236676	12464961	-	Cobl	106352	3.2928e-06	0.000299488	0.524266	-1.90743	2761.67	5267.69	4.7489e-13	3.68341e-11	0.366531	-2.72828	2652.48	7236.72	182.873	138.593	157.76	164.987	83.5249	72.6185	100.275	82.0704	241.782	163.94	184.359	353.555	71.1358	102.185	90.6087	70.4219
2	84734204	84737878	+	Ypel4	155	0.502296	0.728947	0.719717	-1.38944	3.97885	5.52835	0.0301706	0.0713743	0.366549	-2.72815	4.3195	11.7842	0.207744	0.0260657	0.056771	0.358846	0.16357	0.139074	0.116786	0.0538171	0.363262	0.375122	0.453133	0.343417	0.232978	0.125919	0.128188	0.0577562
3	93442330	93449078	+	Tchh	775986	0.969353	0.988403	1.0242	1.0242	1120.44	1093.97	0.10748	0.199379	0.367394	-2.72187	33872	92195.4	8.40208	41.262	62.6562	19.7024	21.8162	27.318	16.7938	74.6443	1576.32	2078.51	1093.02	7276.72	2782.55	594.444	453.103	447.572
10	79468958	79492155	+	Vmn2r83	83	0.384817	0.636296	1.67853	1.67853	4.29467	2.55858	0.095581	0.181426	0.367637	-2.72007	1.92274	5.22998	0.0230826	0.156394	0.0378473	0.102527	0.204463	0.178809	0.0934289	0.0269086	0.106842	0.157946	0.280511	0.137367	0.0388297	0.125919	0	0.0770083
11	100131759	100135950	-	Krt15	660794	0.304582	0.563005	0.825101	-1.21197	14578	17668.1	9.09957e-08	1.68945e-06	0.367666	-2.71986	20760.7	56466.3	376.778	425.445	582.224	741.82	318.083	333.876	759.81	387.698	2044.23	1840.25	2176.83	1291.2	563.826	680.09	805.748	565.106
17	24753003	24758685	+	Hs3st6	9644	6.38054e-08	1.3175e-05	0.42628	-2.34587	242.776	569.522	2.18474e-10	8.3249e-09	0.367781	-2.71901	215.188	585.097	20.0588	12.9286	12.4328	23.9402	7.60602	5.32453	9.24946	7.69585	20.3854	15.5774	21.8798	18.453	7.14466	5.28861	8.75953	5.89114
5	150571643	150594526	-	N4bp2l1	8161	0.0666139	0.240346	0.804234	-1.24342	256.055	318.384	2.10581e-17	5.54772e-15	0.367932	-2.71789	216.565	588.599	11.6106	11.4689	9.08336	7.3478	6.39969	8.56296	8.47867	7.8573	22.3086	14.2546	17.0033	23.1692	5.96035	6.71569	8.13995	6.44945
17	34597850	34600938	+	Ager	832	0.0262116	0.137247	0.615265	-1.62532	28.8949	46.9634	8.3953e-06	8.00251e-05	0.36804	-2.7171	17.5312	47.634	2.19285	1.43361	1.26789	0.956923	0.94053	0.814574	0.910932	0.861074	1.85905	1.71766	1.51044	1.09894	0.698934	0.755515	0.534117	0.231025
3	152093841	152165901	-	Gipc2	3090	0.0381521	0.172802	0.674103	-1.48345	73.8398	109.538	7.75675e-08	1.46687e-06	0.368118	-2.71652	89.7221	243.732	3.46239	2.31985	3.10348	4.35742	1.81972	2.24504	3.10651	1.85669	7.58578	6.27836	6.21439	11.6991	2.75691	3.37883	3.24743	1.94446
7	110868258	110982462	-	Mrvi1	142	0.325673	0.582634	0.601958	-1.66125	3.50472	5.8222	0.0425309	0.0948304	0.368423	-2.71427	3.84602	10.4392	0.115413	0.104263	0.0378473	0.427198	0.0408926	0.119206	0.140143	0.134543	0.491473	0.197433	0.215777	0.45789	0.116489	0.0629596	0.128188	0.173269
14	48120869	48260884	+	Peli2	23725	0.0260538	0.136758	0.706174	-1.41608	621.099	879.527	1.49329e-10	5.98884e-09	0.368514	-2.7136	665.52	1805.96	38.4787	27.1865	19.8131	23.7009	14.8645	16.8676	26.417	18.2171	79.875	54.8073	61.1945	39.1267	23.026	25.9184	20.1042	14.9396
11	32533266	32624596	+	Stk10	26950	0.000276372	0.00700326	0.530884	-1.88365	694.193	1307.62	9.80893e-09	2.38663e-07	0.368876	-2.71094	684.25	1854.96	46.6731	32.6082	36.7497	43.7621	22.5114	21.2584	21.5821	19.2127	62.2247	37.1963	39.5952	102.934	17.5316	24.5123	24.4626	19.6756
9	121642716	121672955	+	Vipr1	2435	8.67098e-05	0.00317915	0.365761	-2.73402	22.1663	60.6033	3.02275e-05	0.000233979	0.369056	-2.70962	86.5344	234.475	1.7312	1.12083	1.53282	2.88786	0.736067	0.437088	0.957646	0.591988	5.89767	4.95556	5.86915	13.897	3.0093	3.10601	2.20056	2.57978
11	99315844	99322942	-	Krt25	106213	0.498133	0.726202	0.594794	-1.68125	163.708	275.235	0.193244	0.313957	0.36922	-2.70841	4646.53	12584.7	0.461653	9.123	18.5073	4.71626	2.7807	1.05299	0.303644	17.06	199.132	220.177	158.704	1065.58	304.095	131.25	80.0108	71.6562
7	97412933	97417551	-	Thrsp	52	0.358711	0.612277	0.340482	-2.93702	0.222858	0.654537	0.243154	0.373781	0.370576	-2.6985	2.07598	5.60203	0	0	0.0378473	0.0341758	0.0204463	0	0	0	0.576946	0.0197433	0.086311	0.045789	0.0388297	0.0419731	0.0427294	0.134765
15	83226722	83251775	-	A4galt	2562	0.0186194	0.11179	0.586422	-1.70526	78.5494	133.947	1.23498e-05	0.000110877	0.370744	-2.69728	59.965	161.742	3.90096	3.44067	4.61738	4.30614	2.12642	2.18544	2.49922	2.85231	4.14547	2.74432	4.48817	9.77597	1.47553	2.66529	2.30739	1.13587
7	84689640	84776550	+	2610206C17Rik	1241	0.014006	0.0936592	0.467046	-2.14112	42.2739	90.5135	0.00172607	0.00692272	0.371144	-2.69437	21.5755	58.1326	1.15413	3.75346	3.67119	2.46066	0.817852	1.21193	1.63501	1.5607	1.218	0.908191	1.29466	4.18969	0.796008	0.60861	0.854588	0.46205
1	160044380	160078587	+	4930523C07Rik	43319.3	2.14367e-08	6.55106e-06	0.42542	-2.35062	776.091	1824.29	7.48938e-11	3.26033e-09	0.371425	-2.69233	1243.22	3347.15	74.3373	41.2771	44.9388	62.8618	18.4088	20.8091	33.0715	23.198	125.2	101.275	125.301	84.2	48.3551	46.9984	31.0065	30.4425
17	56119678	56121947	-	Lrg1	154	0.451296	0.690749	1.86422	1.86422	4.13253	2.21676	0.202641	0.325281	0.37151	-2.69171	5.26661	14.1762	0.0461653	0.0260657	0.189237	0	0.0817852	0.238412	0.116786	0.0538171	1.11116	0	0.258933	0.480784	0.0194148	0.104933	0.0854588	0.442798
10	81252935	81262982	+	Matk	1064	0.000553594	0.0117977	0.472828	-2.11494	18.2031	38.4983	5.92903e-07	8.52264e-06	0.371563	-2.69133	32.5704	87.6578	1.22338	1.35542	1.05972	1.11071	0.511158	0.496691	0.981003	0.215268	3.29073	2.40868	2.99931	2.72445	1.37845	0.839461	0.790494	1.07812
6	5383386	5433022	+	Asb4	105	0.551032	0.76266	0.531856	-1.88021	0.367387	0.690763	0.134486	0.237896	0.37175	-2.68998	4.4193	11.8878	0.0692479	0	0.0189237	0	0.0204463	0	0.0233572	0	0.170947	0.256663	0.280511	0.847096	0.349467	0.146906	0.0427294	0.0192521
14	34053470	34076000	+	Antxrl	194	0.0921357	0.289737	2.3856	2.3856	19.1981	8.04751	0.0943275	0.179604	0.371876	-2.68907	1.94619	5.23343	0.0692479	0.599511	0.340626	0.0170879	0.858745	0.456956	0.327001	0.699622	0.170947	0.256663	0.0431555	0.20605	0.0388297	0.0629596	0.106823	0.0385042
11	87617164	87659543	+	Hsf5	112	0.908335	0.961233	0.950431	-1.05215	4.04679	4.25785	0.0219547	0.0556516	0.372273	-2.6862	2.8962	7.77977	0.138496	0.18246	0.056771	0.153791	0.102232	0.119206	0.116786	0.161451	0.384631	0.138203	0.151044	0.343417	0.116489	0.104933	0.106823	0.0385042
11	70166623	70170837	+	Clec10a	134.262	0.73808	0.875316	1.24507	1.24507	3.34298	2.68497	0.100321	0.188596	0.372645	-2.68352	4.44398	11.9255	0	0.0521314	0.20816	0.0512637	0.0408926	0.0397353	0.233572	0.107634	0.641051	0.0789731	0.561021	0.280732	0.135904	0.104933	0.0427294	0.269529
12	4746216	4769268	-	Fam228b	115	0.335892	0.5909	0.638293	-1.56668	2.39162	3.7469	0.0131988	0.0370235	0.373507	-2.67733	3.54496	9.49102	0.0461653	0.18246	0.113542	0.119615	0.0204463	0.0794706	0.116786	0.0807257	0.256421	0.335636	0.345244	0.297628	0.116489	0.146906	0.128188	0.0577562
18	56936260	56940519	+	Gm10536	149	0.595367	0.789483	0.784619	-1.2745	4.7529	6.05759	0.0275951	0.0665594	0.37367	-2.67616	3.82997	10.2496	0.161578	0.0260657	0.20816	0.307582	0.204463	0.059603	0.210215	0.107634	0.299157	0.276406	0.258933	0.503679	0.194148	0.0629596	0.106823	0.115512
15	85703773	85707525	+	Lncppara	805	0.0521971	0.208843	0.582852	-1.7157	16.5444	28.3852	0.000185516	0.00107212	0.373767	-2.67547	24.2666	64.9244	1.0618	0.54738	0.510939	1.31577	0.490711	0.258279	0.84086	0.457445	1.96589	1.89535	1.89884	2.70155	0.427126	0.692556	1.04687	0.885596
8	104101625	104144503	+	Cdh5	199	0.338879	0.593278	2.1498	2.1498	8.3112	3.86603	0.209421	0.333467	0.374689	-2.66888	5.89524	15.7337	0	0.234591	0.227084	0.0170879	0.122678	0.397353	0.373716	0.107634	1.34621	0	0.086311	0.618151	0.0582445	0.125919	0.0854588	0.46205
7	120102426	120120987	+	Tmem159	24546	8.46425e-06	0.000602922	0.619131	-1.61517	571.179	922.549	4.2423e-20	1.70585e-17	0.375187	-2.66533	711.357	1896.01	29.3842	24.7885	26.1714	32.2107	16.9704	14.6226	20.8113	17.7058	63.4427	49.1213	61.1513	73.4913	26.7536	24.6592	19.6555	18.5783
1	189728268	189876694	+	Ptpn14	91824	3.80212e-09	1.70872e-06	0.484806	-2.06268	1651.23	3405.97	1.24653e-15	2.07032e-13	0.375194	-2.66529	2781.89	7414.55	115.136	76.7114	88.7709	133.593	43.9595	41.8015	62.574	55.0011	269.028	201.737	236.341	258.983	100.569	92.6136	84.0915	73.2542
14	46383525	46390670	-	Bmp4	6597	3.46855e-06	0.000309917	0.406083	-2.46255	134.772	331.882	3.74211e-07	5.76405e-06	0.375651	-2.66205	171.603	456.814	12.6724	6.98563	5.46893	15.3278	4.17104	3.81458	4.2043	4.30537	14.9792	13.8994	15.4713	15.1562	7.55236	6.44286	3.82429	3.83117
15	64699035	64922297	-	Adcy8	30	0.389491	0.639956	3.41269	3.41269	0.707843	0.207415	0.419856	0.557576	0.375911	-2.6602	1.13481	3.01884	0	0.0260657	0	0	0.0204463	0.059603	0	0	0	0.11846	0	0.274734	0.0388297	0.0629596	0.0427294	0
9	120539818	120568327	+	Entpd3	1028	0.646133	0.822127	1.16802	1.16802	26.9802	23.0991	0.00280773	0.0102343	0.376439	-2.65648	33.1146	87.9681	0.669396	0.677708	0.321702	1.14489	0.715621	0.973515	0.864217	0.726531	3.11978	2.52714	1.38098	4.41864	2.27154	0.776502	0.427294	0.693075
9	44998743	45009591	-	Cd3e	2919	2.00403e-05	0.00108203	0.426993	-2.34196	52.0333	121.86	4.6797e-07	7.00351e-06	0.376839	-2.65365	84.6792	224.709	2.97766	3.20608	3.1981	5.34851	1.79927	1.19206	2.10215	1.2647	8.67556	5.60709	8.56636	6.45625	3.98004	2.70726	1.88009	2.09848
14	66635251	66771169	+	Adra1a	96	0.045369	0.192434	0.261531	-3.82365	1.0896	4.16626	0.0827301	0.161921	0.376975	-2.6527	2.90503	7.70616	0.184661	0.104263	0	0.222143	0.0613389	0.0397353	0	0.0269086	0.213684	0.296149	0.1942	0.297628	0.0776593	0.188879	0.0640941	0.0385042
17	44096310	44105809	-	Enpp4	328	0.854907	0.935763	0.937152	-1.06706	12.4265	13.2599	0.00609611	0.0195321	0.377427	-2.64952	7.97442	21.1284	0.207744	0.443117	0.246008	0.700604	0.224909	0.576162	0.303644	0.403628	0.683788	1.00691	0.517866	0.526573	0.330052	0.335785	0.0854588	0.250277
7	43437138	43438247	+	Nkg7	1649	4.953e-06	0.000400433	0.415827	-2.40484	28.036	67.4223	6.67317e-08	1.29398e-06	0.378469	-2.64222	48.934	129.295	1.43112	2.05919	1.77882	2.88786	0.756513	0.556294	1.12115	1.04943	4.87199	3.21815	4.79026	3.98364	1.76675	1.42708	1.19642	1.75194
8	119446719	119472636	+	Necab2	56	0.361532	0.614459	2.71826	2.71826	0.904005	0.332568	0.214576	0.339764	0.378565	-2.64155	2.1977	5.80535	0	0	0	0.0341758	0.0204463	0.0397353	0.0467144	0	0.0854735	0.0789731	0.323666	0.274734	0.194148	0.0629596	0	0.0192521
2	180725339	180742279	+	Slc17a9	561	0.0607321	0.227671	0.560385	-1.78449	12.6626	22.5963	0.00102678	0.00449417	0.379218	-2.63701	15.963	42.0944	1.03872	0.338854	0.340626	1.02527	0.470265	0.476824	0.350358	0.215268	1.38894	1.20434	1.01415	1.87735	0.60186	0.48269	0.32047	0.596814
1	61638824	62642285	+	Pard3b	2225	1.59951e-05	0.000932841	0.488846	-2.04563	39.1903	80.169	3.95928e-10	1.4102e-08	0.379855	-2.63258	68.6215	180.652	2.51601	2.05919	1.94914	3.21253	1.08365	1.21193	1.28465	1.21089	6.41051	5.74529	5.95546	5.4031	3.06754	2.32951	1.73054	1.52091
17	29135056	29148977	+	Rab44	4654	1.013e-05	0.000685762	0.476646	-2.09799	106.943	224.366	5.40581e-09	1.42517e-07	0.379896	-2.6323	122.099	321.4	7.15561	5.05675	4.65522	10.3382	3.90524	2.58279	3.7138	2.85231	8.99609	9.75318	10.3142	12.8209	3.86355	4.34421	3.5679	3.60014
13	36725622	36734478	-	Nrn1	2356	0.00439776	0.0458698	1.93398	1.93398	143.762	74.3345	3.41437e-05	0.000259044	0.380255	-2.62982	50.7628	133.497	1.86969	3.15395	2.51685	1.65753	2.49445	6.97355	3.90066	4.03628	4.80789	5.09377	3.45244	3.98364	1.10665	1.19623	1.34598	2.69529
4	140810993	140817512	+	Gm13032	481.572	0.000700888	0.0139447	16.8697	16.8697	5.93215	0.351646	0.0314404	0.073752	0.380269	-2.62972	20.3281	53.4573	1.89736e-17	0.0532441	8.83238e-13	3.83634e-36	0.0430455	0.123746	0.288364	0.296965	1.83557	1.04907	0.55328	3.53239	1.37232	0.349575	0.35739	0.476989
3	138277645	138290692	+	Adh1	10832	3.50567e-08	8.9018e-06	0.270483	-3.69709	113.817	420.792	3.72058e-05	0.000279466	0.380685	-2.62684	350.52	920.761	10.8258	9.59218	15.0254	15.3108	2.5149	2.44372	5.55902	3.57884	31.326	18.0454	23.7571	47.0253	6.9311	16.4115	14.6989	6.27618
16	38742259	38769055	+	B4galt4	923	0.295938	0.554635	0.809324	-1.2356	30.0282	37.1028	1.15331e-06	1.4784e-05	0.380879	-2.6255	24.3896	64.0351	1.47729	0.677709	1.26789	1.07654	0.817852	0.874177	1.12115	0.861074	1.83768	1.57946	1.83411	3.11365	0.796008	0.797489	0.683671	0.789335
9	37544493	37552746	-	Nrgn	426	1.50866e-05	0.000893501	0.263368	-3.79697	5.35579	20.3358	0.000274086	0.00149626	0.381157	-2.62359	12.4566	32.6811	0.484735	0.651643	0.756946	0.580989	0.184017	0.0993383	0.0934289	0.295994	1.17526	0.789731	1.31624	0.984463	0.621275	0.461704	0.235012	0.250277
15	4988762	5063774	-	C7	33	0.522106	0.742257	0.342235	-2.92196	0.222858	0.651183	0.517499	0.646028	0.381228	-2.6231	1.25982	3.30464	0.0230826	0	0.0189237	0.0341758	0	0.0198677	0	0	0.405999	0	0	0.0228945	0	0	0	0.154017
2	52136647	52338799	-	Neb	573	0.179227	0.423733	0.73459	-1.3613	18.1615	24.7234	1.9474e-05	0.000162691	0.381661	-2.62013	14.727	38.5866	0.646314	0.886234	0.416321	1.07654	0.572496	0.476824	0.560573	0.618897	1.624	0.987164	1.27309	1.14472	0.621275	0.356771	0.427294	0.442798
11	115315192	115321919	-	Ush1g	170	0.453805	0.69286	0.673014	-1.48585	3.8628	5.73956	0.0514541	0.110331	0.381986	-2.6179	5.30499	13.8879	0.323157	0.18246	0.151389	0.0683516	0.0204463	0.0794706	0.327001	0.0538171	0.320526	0.315892	0.1942	0.984463	0.213563	0.125919	0.213647	0.115512
7	127800609	127803803	+	Hsd3b7	6567	5.69966e-05	0.00229923	0.575174	-1.73861	147.238	255.99	9.28625e-13	6.64182e-11	0.382252	-2.61607	190.955	499.553	7.10946	7.42871	6.60436	10.0307	4.23239	3.95367	6.21303	3.60575	20.0221	14.1361	15.3203	15.5682	6.93108	5.98118	6.21712	4.92854
1	130439026	130462745	-	Cd55	19728	3.69419e-15	1.12894e-11	0.28904	-3.45973	223.482	773.188	6.81804e-10	2.29471e-08	0.382835	-2.61209	625.581	1634.08	26.8451	15.066	18.0721	33.7486	7.13576	6.87421	7.12395	6.08133	49.6815	45.0344	60.3313	58.0604	22.1329	23.5888	18.5659	14.6316
10	40033535	40142255	-	Slc16a10	8575	0.0335335	0.159105	0.762935	-1.31073	298.972	391.871	4.85914e-14	5.08545e-12	0.382907	-2.6116	208.501	544.519	12.9955	10.9476	9.31045	14.6785	8.48522	9.00005	8.03488	11.1671	23.8899	13.7808	17.9311	15.3393	7.10583	6.84161	6.8367	5.48685
18	44661665	44676272	+	A930012L18Rik	747.8	0.47472	0.70742	0.877792	-1.13922	27.6968	31.5528	1.45068e-07	2.54201e-06	0.383465	-2.6078	18.6011	48.508	0.76554	1.26038	0.910768	0.951022	0.809642	0.738439	0.813207	1.05172	2.13105	1.53973	1.15966	1.47428	0.629813	0.561611	0.512756	0.630987
12	21111756	21270172	+	Asap2	15512.7	1.12552e-05	0.00074129	0.584196	-1.71176	390.199	667.926	3.48494e-15	5.1699e-13	0.383998	-2.60418	425.631	1108.42	25.1639	18.2444	14.4068	24.2139	9.53563	11.8285	14.8022	11.6702	41.6313	32.6737	35.1421	34.8812	16.428	13.3042	11.4508	12.3921
17	13716436	13761395	-	Tcte2	348	0.117331	0.333547	0.643928	-1.55297	9.91921	15.4042	0.000407256	0.00207922	0.384002	-2.60415	9.3527	24.3559	0.484735	0.755906	0.397397	0.307582	0.347587	0.198677	0.327001	0.349811	0.619683	0.513325	0.798376	1.2592	0.232978	0.314798	0.3632	0.269529
4	34949074	35157485	-	Mob3b	8402	0.0039394	0.0430265	0.543669	-1.83936	150.584	276.977	4.69021e-06	4.8747e-05	0.384112	-2.60341	268.215	698.272	9.04839	7.3766	4.08751	13.3115	3.25096	4.70863	4.88166	5.70461	27.9498	17.6505	19.3552	26.0081	13.0856	8.22672	7.13581	5.39058
3	92122204	92123948	-	Prr9	63749	0.835376	0.926041	1.13863	1.13863	110.882	97.3822	0.124558	0.223927	0.384662	-2.59968	2868.22	7456.47	0.577066	3.04969	6.90714	1.09363	1.9424	2.98015	1.40143	7.58821	119.171	153.01	104.35	596.722	254.703	40.0633	32.6025	34.8463
4	134211968	134227384	-	Catsper4	238	0.725189	0.868648	0.893752	-1.11888	7.51029	8.4031	0.00150895	0.00621812	0.384987	-2.59749	6.74251	17.5136	0.276992	0.312789	0.283855	0.170879	0.224909	0.198677	0.280287	0.215268	0.683788	0.434352	0.366822	0.801307	0.155319	0.293812	0.128188	0.269529
17	35994504	36038175	+	A930015D03Rik	376.533	0.0584759	0.223167	0.583059	-1.71509	13.8521	23.7576	0.00165913	0.00671563	0.385699	-2.5927	7.24409	18.7817	0.505677	0.635253	0.975513	0.742884	0.254745	0.492085	0.577477	0.369029	0.754868	0.430807	0.638703	0.627243	0.286804	0.264856	0.0650642	0.288459
10	97479500	97518164	+	Dcn	2102	0.990241	0.995824	0.995762	-1.00426	47.1678	47.3686	0.00521525	0.0171902	0.385937	-2.5911	71.6836	185.739	0.738644	1.56394	2.36546	1.05945	1.26767	1.17219	1.96201	1.39924	10.556	1.99407	4.33712	7.34912	1.35904	2.98009	0.747765	3.88892
5	128579130	128600688	-	5930412G12Rik	2700	0.00278981	0.0341573	0.683504	-1.46305	89.4932	130.933	8.26061e-14	7.83988e-12	0.385997	-2.59069	65.5595	169.845	4.43186	4.17051	3.74688	3.75934	2.59668	2.78147	3.12987	2.39486	7.4362	4.26455	4.68237	5.74652	2.25212	2.20359	2.07238	1.73269
6	52169062	52213068	-	Hoxa3	4413.57	0.100359	0.30511	0.795575	-1.25695	141.522	177.887	5.93929e-12	3.27626e-10	0.387262	-2.58223	118.445	305.852	7.45807	5.75154	3.91912	4.96071	4.84461	3.44981	4.67647	4.36327	13.1448	8.65182	7.50224	10.4997	4.104	3.36611	3.24971	4.15668
7	126672870	126676358	-	Sult1a1	402	0.30912	0.567478	0.682257	-1.46572	4.77475	6.99846	0.00190101	0.00749029	0.387792	-2.5787	15.3121	39.4854	0.276992	0.0781971	0.170313	0.307582	0.102232	0.059603	0.350358	0.0807257	1.43168	0.888448	1.20835	1.62551	0.388297	0.377758	0.619576	0.539058
7	45183676	45204893	-	Ccdc155	72	0.389355	0.639944	0.426325	-2.34563	0.555101	1.30206	0.220715	0.347111	0.387854	-2.57829	2.82237	7.27689	0	0.0260657	0.0378473	0.0854395	0	0.0198677	0.0233572	0.0269086	0.0854735	0.0987164	0.129466	0.641046	0.252393	0.0839462	0	0.0192521
11	102041511	102055618	+	Cd300lg	43	0.247953	0.507275	0.196489	-5.08933	0.363374	1.84933	0.44935	0.584694	0.388889	-2.57143	1.42412	3.66202	0.0923305	0.156394	0	0	0.0408926	0	0	0	0.277789	0	0.086311	0.114472	0	0.0209865	0	0.154017
11	97923237	97986447	-	Plxdc1	3597	0.0123421	0.0863345	0.55622	-1.79785	93.9753	168.953	5.22726e-05	0.000371328	0.389375	-2.56822	94.4223	242.497	7.01713	4.04018	3.08456	6.59593	1.45169	3.01988	3.97073	3.1483	9.72258	8.70676	7.66009	5.42599	4.77604	2.98008	2.60649	1.55942
10	75568662	75586192	+	Ggt1	309	0.10188	0.307491	0.419728	-2.3825	2.04828	4.88002	0.0241234	0.0598385	0.389409	-2.56799	12.4808	32.0505	0.0461653	0.208526	0.132466	0.205055	0.0613389	0.0397353	0	0.161451	0.833367	0.651528	0.388399	2.31235	0.504786	0.48269	0.277741	0.308033
9	40297907	40455765	-	Gramd1b	633	0.387029	0.637949	0.832299	-1.20149	18.1356	21.7898	1.97255e-06	2.33467e-05	0.390024	-2.56394	18.5204	47.4853	0.623231	0.755906	0.435244	0.854395	0.592943	0.476824	0.58393	0.56508	1.51716	1.36229	1.61833	1.69419	0.854253	0.54565	0.3632	0.55831
X	21360865	21364625	+	Gm5124	68	0.671557	0.837553	0.747254	-1.33823	1.6483	2.20581	0.132327	0.234729	0.390053	-2.56375	2.07674	5.32426	0.0461653	0.0260657	0.170313	0.0170879	0.0408926	0.059603	0.0467144	0.0538171	0.235052	0.315892	0.0647332	0.0686835	0.0970742	0.104933	0.0213647	0.0385042
4	63832824	63861285	-	Tnfsf8	267	0.00891232	0.0711495	0.395204	-2.53034	3.47903	8.80314	0.000806605	0.0036912	0.390223	-2.56264	8.95954	22.9601	0.300074	0.208526	0.302779	0.256319	0.143124	0.0794706	0.0934289	0.107634	0.897472	0.572555	0.906265	0.618151	0.271808	0.167892	0.235012	0.442798
5	17574816	17730268	+	Sema3c	57060	0.00114161	0.0191061	0.661061	-1.51272	1633.84	2471.54	1.38862e-13	1.23361e-11	0.390507	-2.56077	1527.82	3912.41	94.5234	63.2093	60.5368	84.8073	45.7588	46.1724	48.5363	60.329	170.584	122.606	131.085	84.7325	50.032	50.8714	42.473	48.8618
1	131638314	131675508	+	Ctse	1829	0.962581	0.98589	0.953661	-1.04859	2.8784	3.01826	0.323352	0.46297	0.39086	-2.55846	83.528	213.703	0.0230826	0	0.321702	0	0.102232	0	0	0.269086	3.16252	4.06712	3.25824	17.4227	6.29041	1.21722	1.85873	1.17438
5	35757880	35884980	+	Ablim2	797	0.120282	0.33841	0.612223	-1.63339	12.794	20.8976	0.00130386	0.00548693	0.391137	-2.55665	27.8878	71.2994	0.738644	0.573445	0.700176	0.546813	0.347587	0.258279	0.373716	0.618897	2.22231	1.87561	1.18678	4.00654	1.72792	0.48269	0.619576	0.673823
16	89205861	89206395	+	Krtap20-2	7177.35	0.245797	0.505294	0.205477	-4.86672	0.880548	4.28538	0.459638	0.594034	0.391235	-2.55601	328.566	839.818	0	0	0	0	0	0	0	0	0.192315	0.138203	0.0431555	1.71709	0.388297	0.0629596	0	0.0385042
6	129591811	129598776	+	Klrd1	529	0.000185485	0.00546244	0.326305	-3.06462	8.25462	25.2972	0.000632205	0.0030075	0.391254	-2.55588	15.3333	39.1901	0.392405	0.938366	0.662328	1.07654	0.286248	0.119206	0.397073	0.215268	1.30347	0.769988	1.40255	1.6484	0.660104	0.503677	0.32047	0.442798
6	52162417	52164832	-	Hoxa2	1757	5.00959e-06	0.000400767	0.576007	-1.73609	44.5201	77.2909	1.53858e-16	3.17695e-14	0.391588	-2.55371	48.5534	123.991	2.63142	2.21559	1.96806	2.63154	1.26767	1.45034	1.23793	1.47997	4.20957	3.69199	3.90557	4.34995	1.5726	1.53202	1.64508	1.3669
1	119907899	119913169	-	Tmem177	14684	1.56516e-06	0.000162691	0.418824	-2.38764	301.912	720.856	2.11015e-07	3.48951e-06	0.39214	-2.55011	407.808	1039.95	32.3157	17.8289	16.8042	21.9238	9.56887	7.9868	9.5531	9.90235	39.446	17.9269	24.1023	54.2371	14.4446	13.1376	12.1992	11.5705
2	71118054	71142927	+	Cybrd1	910	0.899986	0.95818	1.05911	1.05911	10.4845	9.89932	0.0277029	0.0667351	0.392951	-2.54485	37.113	94.447	0.138496	0.18246	0.435244	0.41011	0.224909	0.33775	0.350358	0.37672	3.18389	0.967421	1.51044	6.68519	2.01914	1.95175	0.427294	0.308033
12	31073968	31079941	+	Fam110c	13230	0.239087	0.497447	0.877119	-1.1401	563.482	642.424	8.9506e-17	2.04127e-14	0.393329	-2.5424	292.561	743.806	19.0201	20.3573	17.9396	21.377	12.3087	20.2253	19.55	16.764	29.061	20.5528	24.0376	23.2379	7.70769	10.5352	9.48593	9.10623
3	144188530	144205256	-	Lmo4	28407.9	2.47354e-06	0.00024228	0.547658	-1.82596	819.437	1496.26	3.16628e-13	2.55983e-11	0.394084	-2.53753	691.527	1754.77	56.3208	35.3448	33.1541	58.098	25.9462	18.4372	26.7906	29.7876	66.6059	54.5105	54.0514	53.2071	22.2883	25.2258	20.681	18.9441
11	50602085	50807574	+	Adamts2	547	0.641502	0.819032	0.840416	-1.18989	17.5539	20.8871	0.0114456	0.0328922	0.394349	-2.53583	15.3933	39.0347	0.369322	0.781971	1.00295	0.393022	0.184017	0.417221	0.770788	0.834165	2.30779	0.375122	0.949421	1.46525	0.368882	0.524663	0.3632	0.673823
1	69531210	69685961	-	Ikzf2	40714	6.37456e-06	0.000486904	0.53837	-1.85746	1034.87	1922.23	1.1399e-11	5.96498e-10	0.394635	-2.53398	1081.98	2741.73	57.268	44.2596	45.6439	85.8325	34.4111	29.9207	31.7191	30.2183	101.692	78.4795	80.5281	96.3171	36.3057	33.0118	29.2483	37.4453
1	158711731	158957439	-	Pappa2	173	0.993666	0.997112	1.0055	1.0055	6.17416	6.14037	0.173534	0.288814	0.394637	-2.53397	4.85777	12.3095	0.0230826	0.0781971	0.473092	0.136703	0.0408926	0.059603	0.467144	0.215268	0.256421	0.0789731	0.388399	0.892885	0.116489	0.419731	0.0640941	0.0192521
10	77689957	77690758	-	Gm19402	894	0.261022	0.520208	0.264914	-3.77481	0.222859	0.84125	0.266517	0.400904	0.395043	-2.53137	41.3283	104.617	0	0	0.0946183	0	0	0.0198677	0	0	3.50441	1.7769	1.05731	7.30334	3.94121	0.314798	0.299106	0.654571
12	102948859	103183998	+	Unc79	1006	0.0288164	0.146137	0.556134	-1.79813	29.532	53.1024	0.000535565	0.0026098	0.395217	-2.53026	24.2732	61.4175	1.68503	1.12083	0.946183	2.66571	0.408926	0.615897	1.21458	1.47997	2.17957	1.69792	2.48144	1.6484	0.951327	0.692556	0.897317	0.519806
16	20233309	20241359	-	Map6d1	117	0.699255	0.854238	0.813151	-1.22978	3.15657	3.8819	0.0630166	0.12998	0.395772	-2.52671	3.51318	8.87677	0.0923305	0	0.0946183	0.256319	0.122678	0.0397353	0.0467144	0.18836	0.299157	0.315892	0.172622	0.366312	0.155319	0.0839462	0.0854588	0.115512
17	14279506	14404791	+	Smoc2	48145	0.0108358	0.0804914	0.617635	-1.61908	1387.83	2247	9.66573e-07	1.27762e-05	0.396126	-2.52445	1251.13	3158.42	99.0937	52.6006	33.6841	91.1127	50.5637	36.5167	41.0386	41.3046	126.928	100.098	116.822	67.2869	29.5882	34.6907	47.686	45.1846
3	7366604	7445366	+	Pkia	3160	0.00227834	0.0301672	0.550513	-1.81649	71.572	130.01	1.44105e-06	1.79164e-05	0.396575	-2.52159	92.1747	232.427	4.66269	2.76297	3.33056	5.04093	2.14686	1.70862	1.77515	3.22903	9.5303	6.53503	8.07008	6.13573	3.99946	3.46278	2.56376	1.61717
11	67200114	67224576	+	Myh1	359.628	0.181455	0.426492	0.56324	-1.77544	9.54077	16.9391	0.0287049	0.0686133	0.396884	-2.51963	9.69256	24.4216	0.807892	0.260657	0.519302	0.478461	0.16357	0.218544	0.607288	0.18836	1.44918	0.131828	0.582599	1.03025	0.485371	0.209865	0.299106	0.225055
2	93955810	93957101	-	Gm13889	340	0.437377	0.680078	0.710359	-1.40774	7.06899	9.95128	0.0257181	0.0629171	0.397896	-2.51322	11.2838	28.3586	0.184661	0.417051	0.416321	0.205055	0.347587	0.158941	0.210215	0.134543	1.94452	0.533069	0.431555	0.778413	0.271808	0.188879	0.170918	0.770083
7	79810727	79813432	+	Mesp2	1192	0.00297227	0.0355092	0.553148	-1.80784	40.6103	73.4167	7.07369e-06	6.9464e-05	0.397973	-2.51273	24.5557	61.7019	1.43112	2.18952	1.87344	3.36632	1.43124	0.973515	1.37808	1.18398	1.85905	1.81638	2.30882	2.0605	0.543615	0.734529	1.04687	0.770083
2	93419102	93462951	-	Cd82	38936.5	0.00014896	0.00465463	0.48255	-2.07233	589.465	1221.56	1.53339e-06	1.88953e-05	0.39853	-2.50922	1326.56	3328.64	41.8254	23.1205	33.1357	49.846	18.095	14.9603	24.0347	15.0688	115.837	73.6829	87.6724	156.882	52.1101	54.2715	33.4356	27.7036
6	53287303	53700364	+	Creb5	10311	0.0189999	0.113184	0.727211	-1.37512	192.318	264.459	3.4768e-12	2.06714e-10	0.398658	-2.50841	357.567	896.926	10.6873	7.19414	7.3613	7.31363	4.29372	5.30466	7.12395	7.02314	33.826	27.4234	29.9715	25.5502	15.0659	12.7388	8.97317	8.31689
11	99879187	99880230	+	Gm11567	4286.5	0.753316	0.882538	0.698603	-1.43143	0.625132	0.894832	0.309793	0.448898	0.399007	-2.50622	200.481	502.448	0	0	0.10077	0	0	0.0480788	0	0.0269086	8.2886	13.1793	3.45331	40.53	19.8589	2.70912	0.675377	2.0875
8	119623854	119635681	-	Kcng4	468	0.000808819	0.0152577	0.268082	-3.73021	7.36041	27.4559	0.0146808	0.0403505	0.399026	-2.5061	12.2133	30.6078	0.923305	0.234591	1.13542	0.974011	0.265802	0.218544	0.0700717	0.349811	1.13252	0.769988	0.690488	1.39656	0.796008	0.272825	0.256376	0.211773
5	115301120	115320083	+	Gm13830	272	0.227958	0.485057	1.43938	1.43938	12.2974	8.54353	0.00191152	0.00752398	0.399105	-2.5056	7.23132	18.1188	0.230826	0.286723	0.35955	0.170879	0.347587	0.417221	0.256929	0.484354	0.79063	0.533069	0.302088	0.732624	0.232978	0.188879	0.256376	0.231025
6	22288227	22298523	+	Wnt16	4329	0.579935	0.780789	1.12824	1.12824	212.023	187.923	2.82932e-05	0.000220684	0.399294	-2.50442	97.0982	243.174	5.586	8.49742	4.65522	4.69917	6.56326	6.15897	6.61009	6.5926	11.197	7.38399	7.22854	5.8152	1.28138	4.23928	4.87115	1.8867
6	31519493	31563938	-	Podxl	225	0.436012	0.679407	1.51039	1.51039	9.67059	6.4027	0.0777526	0.153874	0.399753	-2.50154	6.33515	15.8477	0.184661	0.443117	0.132466	0.0683516	0.143124	0.417221	0.373716	0.242177	1.34621	0.217176	0.129466	0.366312	0.232978	0.0839462	0.0854588	0.385042
3	98280431	98310739	+	Hmgcs2	2617	0.462513	0.698898	1.4049	1.4049	107.017	76.1744	0.0472525	0.103173	0.400105	-2.49934	74.7002	186.702	1.68503	1.79853	2.8764	2.80242	1.57437	1.01325	8.82903	1.96432	4.74378	3.15892	7.55221	8.97464	0.60186	2.09865	4.44386	2.25249
16	95831123	95929078	-	1600002D24Rik	74	0.825455	0.921986	0.860616	-1.16196	2.71189	3.15111	0.175924	0.29206	0.400315	-2.49803	1.9453	4.85943	0.253909	0.104263	0	0.0512637	0.0204463	0.158941	0.116786	0.0269086	0.0854735	0.0592298	0.151044	0.343417	0.0388297	0.0839462	0.0854588	0.0385042
9	44969572	44980432	-	Cd3g	4106	2.92053e-07	4.4623e-05	0.393647	-2.54035	76.0478	193.188	2.71399e-07	4.37906e-06	0.400529	-2.4967	118.064	294.771	3.87788	4.79609	7.13422	7.39906	1.88106	1.88743	2.40579	3.25594	10.9833	7.50245	10.7026	9.24938	5.1061	3.96646	2.79878	3.00332
X	20105755	20291765	-	Slc9a7	362	0.012594	0.0875907	0.450625	-2.21914	5.68092	12.6067	0.000844291	0.00384409	0.40077	-2.49519	11.9972	29.9353	0.276992	0.651643	0.151389	0.495549	0.16357	0.178809	0.163501	0.18836	0.854735	0.848961	1.05731	1.14472	0.524201	0.440717	0.256376	0.288781
2	127336159	127338378	+	Dusp2	2382	0.0389106	0.17449	0.517477	-1.93245	20.9112	40.41	0.00246633	0.00922533	0.40102	-2.49364	95.6454	238.505	2.14668	1.14689	1.38143	0.375934	0.899637	0.536427	0.560573	0.538171	6.2182	6.12042	4.53133	14.2175	5.51381	2.4974	1.94419	2.09848
7	3303532	3331098	+	Prkcg	735	0.726593	0.869476	0.904161	-1.106	23.9961	26.5396	0.00121635	0.00517568	0.401034	-2.49356	20.8421	51.9709	1.5927	0.54738	0.56771	0.598077	0.736067	0.854309	0.747431	0.56508	2.67105	1.42152	1.33782	1.32788	0.912497	0.713543	0.277741	0.712327
13	60895351	60897448	-	Ctla2b	1016	1.18553e-05	0.000764341	0.342723	-2.91781	12.8989	37.6364	2.88518e-05	0.000224354	0.40106	-2.49339	33.5365	83.6196	0.761727	0.703774	1.51389	1.48665	0.368033	0.33775	0.327001	0.56508	2.92747	2.07304	3.30139	2.60997	1.33962	0.860448	0.833223	1.17438
17	6610103	6620926	-	Tmem181c-ps	450.218	0.729666	0.871046	1.1102	1.1102	14.4182	12.9871	0.00142928	0.00593784	0.401342	-2.49164	13.8314	34.4629	0.44523	0.374156	0.544936	0.229645	0.29987	0.739328	0.483038	0.194461	1.22905	0.769335	1.24256	1.2598	0.300198	0.442799	0.624832	0.37832
15	101793308	101802333	-	Krt73	13514	0.601643	0.794026	0.737001	-1.35685	45.0515	61.1282	0.114959	0.210164	0.401476	-2.49081	613.822	1528.92	0.415487	2.50231	3.08456	1.40121	0.858745	0.953647	0.210215	3.68647	25.4711	31.8064	19.2473	122.989	33.2188	23.5469	12.9043	7.98961
16	89419323	89420112	-	Krtap6-2	4089	0.104872	0.31316	0.115788	-8.63647	0.367336	3.17249	0.410332	0.549266	0.401677	-2.48956	190.997	475.5	0	0	0.35955	0	0	0.0198677	0.0233572	0	9.29525	12.3396	4.63921	35.6696	20.4438	2.20359	0.235012	1.27064
10	13207717	13474397	-	Phactr2	15572	0.000302562	0.00746361	0.642238	-1.55706	489.911	762.819	9.50273e-14	8.85377e-12	0.401704	-2.48939	394.739	982.661	26.3142	24.4758	22.7272	20.4373	17.2361	14.6028	13.3603	14.4498	42.6509	23.396	26.368	35.6007	11.7071	15.488	12.2206	10.3576
10	77852859	77853789	+	Gm10318	2150.28	0.142204	0.37147	0.199241	-5.01905	0.135171	0.678429	0.178548	0.295516	0.402154	-2.48661	101.086	251.362	0	0.0260657	0.0378473	0.0170879	0	0	0	0	7.30799	4.23277	3.94052	17.3248	9.77689	0.638754	0.897317	1.43481
6	125552948	125686680	+	Vwf	580	0.0225361	0.12513	0.486776	-2.05433	6.7821	13.9327	0.000617578	0.00294342	0.402449	-2.48479	21.7132	53.9528	0.461653	0.495248	0.302779	0.461373	0.265802	0.0993383	0.280287	0.18836	2.47873	0.967421	1.12204	2.47261	0.776593	0.524663	0.512753	0.904848
16	89031699	89032293	+	Krtap6-1	6245.59	0.289763	0.548171	0.270578	-3.69579	0.903424	3.33887	0.419404	0.55726	0.402468	-2.48467	293.106	728.27	0	0	0.378473	0	0	0.0794706	0	0.0269086	16.3589	16.6957	6.6961	55.1586	29.0988	4.47889	0.491388	2.97647
10	127501717	127508816	+	Stac3	506	0.622286	0.806491	1.11547	1.11547	22.06	19.7764	4.82244e-05	0.000346436	0.402551	-2.48416	12.6689	31.4716	0.807892	0.781971	0.435244	0.461373	0.858745	0.59603	0.654002	0.56508	1.2821	0.631785	1.10046	1.09894	0.465956	0.335785	0.384565	0.404294
15	83602583	83725040	-	Scube1	247	0.660077	0.831765	0.802601	-1.24595	6.89391	8.58947	0.0598992	0.124661	0.402986	-2.48147	7.57431	18.7955	0.230826	0.417051	0.170313	0.256319	0.0817852	0.258279	0.116786	0.403628	0.491473	0.592298	0.172622	1.19051	0.232978	0.587623	0.0854588	0.0577562
3	93197273	93221377	+	Flg2	541986	0.000641	0.0132897	0.395437	-2.52885	11289.9	28550.6	0.000826925	0.0037774	0.403052	-2.48107	14732.5	36552.3	881.156	645.022	1002.94	932.231	346.115	303.975	381.377	352.018	946.512	685.783	708.699	2430.04	507.698	589.932	364.033	395.823
11	116645595	116654314	-	Cygb	620	0.488903	0.718469	0.826599	-1.20978	12.6046	15.2487	0.000219989	0.00123989	0.403099	-2.48078	21.5099	53.3614	0.369322	0.312789	0.378473	0.751868	0.511158	0.258279	0.443787	0.322903	2.05136	1.26357	1.76937	1.87735	0.951327	0.60861	0.405929	0.731579
10	26772512	26918649	+	Arhgap18	13625	2.11609e-05	0.0011227	0.611038	-1.63656	325.577	532.827	2.17318e-15	3.33098e-13	0.403532	-2.47812	407.412	1009.62	19.6664	14.6489	12.6032	18.472	8.62834	8.76163	10.137	12.6201	36.6681	28.5685	34.4381	31.8691	16.7938	13.0326	10.7892	10.7042
X	69360331	69868038	+	Aff2	211	0.117517	0.333786	0.544819	-1.83547	9.56897	17.5636	0.0502855	0.108373	0.403534	-2.4781	2.43163	6.02583	0.323157	0.312789	0.605557	0.837307	0.16357	0.33775	0.327001	0.349811	0.170947	0.256663	0.215777	0.137367	0	0.0419731	0.149553	0.115512
10	77798387	77799134	-	Gm19668	479	0.950531	0.981558	1.07445	1.07445	0.13517	0.125804	0.125185	0.224854	0.403758	-2.47673	22.5529	55.8573	0	0	0	0	0	0	0	0	1.64537	1.1846	0.906265	3.54865	2.21329	0.125919	0.213647	0.288781
5	137294669	137295665	+	Ufsp1	5285	0.000469044	0.0104781	0.526896	-1.89791	118.554	225.004	5.33434e-07	7.79988e-06	0.403784	-2.47657	154.457	382.525	5.88607	5.94298	4.18213	11.2609	3.39409	3.57618	4.25101	3.25594	13.8894	8.48961	11.5441	15.9804	4.89254	4.93184	5.25572	4.37022
2	158306493	158332853	+	Lbp	118	0.858197	0.937402	1.13155	1.13155	4.78776	4.23115	0.186825	0.3061	0.404037	-2.47502	3.16434	7.83181	0.0461653	0.104263	0.283855	0.0683516	0.102232	0.0993383	0.256929	0.134543	0.491473	0.0394866	0.172622	0.320523	0.0194148	0.0419731	0	0.327285
19	5068078	5070640	+	Cd248	290	0.639677	0.817883	0.842975	-1.18628	9.2326	10.9524	0.0103775	0.0303481	0.404099	-2.47464	8.2908	20.5168	0.184661	0.417051	0.529863	0.205055	0.204463	0.178809	0.443787	0.322903	0.982946	0.414609	0.431555	0.847096	0.388297	0.335785	0.106823	0.211773
6	135188480	135194960	+	Gm19434	243	0.0602289	0.226842	0.571791	-1.74889	7.18194	12.5604	0.00208909	0.0080589	0.404707	-2.47092	6.11993	15.1219	0.253909	0.443117	0.473092	0.358846	0.122678	0.178809	0.350358	0.242177	0.448736	0.493582	0.409977	0.618151	0.155319	0.188879	0.235012	0.192521
3	108591278	108645720	+	Wdr47	42853	3.84026e-07	5.48404e-05	0.57027	-1.75355	1078.07	1890.46	2.4486e-16	4.79674e-14	0.404824	-2.47021	1209.08	2986.69	63.2464	46.4752	46.855	73.8368	33.716	28.2717	35.0825	35.1426	98.5723	80.059	97.0135	113.694	40.7323	41.1756	38.0505	32.382
6	149408984	149563327	+	Bicd1	281	0.00927683	0.0729917	0.418216	-2.39111	6.64658	15.8927	0.00556559	0.0181441	0.405364	-2.46692	7.05238	17.3976	0.300074	0.286723	0.624481	0.666428	0.143124	0.178809	0.210215	0.295994	0.555578	0.394866	0.431555	0.892885	0.271808	0.146906	0.235012	0.231025
11	60920941	60931868	-	Map2k3os	2257	0.0147819	0.0967729	0.687072	-1.45545	70.9363	103.244	3.24296e-09	9.19341e-08	0.405564	-2.4657	59.9486	147.815	4.63961	3.36248	3.04671	1.82841	1.98329	2.00663	2.49922	2.2065	6.19683	3.8302	4.42344	4.80784	1.9609	1.84682	1.98692	1.75194
5	137612505	137625079	-	Fbxo24	186	0.993221	0.996874	0.996537	-1.00347	7.51118	7.53728	0.0272419	0.065926	0.405773	-2.46443	4.79775	11.8237	0.484735	0.260657	0.170313	0.0512637	0.245356	0.139074	0.350358	0.18836	0.641051	0.296149	0.280511	0.320523	0.155319	0.125919	0.106823	0.211773
16	45959261	46010414	-	Plcxd2	24189	0.00121096	0.0198749	0.649274	-1.54018	750.937	1156.58	1.3907e-11	7.17903e-10	0.406057	-2.46271	630.769	1553.4	37.5323	32.8167	41.2725	29.8355	19.5467	20.8809	22.7499	29.3572	58.8485	39.5853	34.9128	68.9582	16.9686	20.189	21.6424	20.542
6	128778485	128788642	-	Klrb1c	121.073	0.694726	0.852276	0.764946	-1.30728	0.919419	1.20194	0.028364	0.0679739	0.406267	-2.46143	5.13714	12.6447	0.0461653	0.0521314	0.0378473	0.0170879	0.0613389	0	0	0.0538171	0.576946	0.296149	0.45471	0.320523	0.213563	0.0839462	0.213647	0.134765
11	64433135	64436675	-	F930015N05Rik	101.575	0.252672	0.512589	1.94154	1.94154	8.84251	4.55438	0.186337	0.305562	0.406857	-2.45786	1.22951	3.02196	0.288197	0.0746695	0.0360898	0.165958	0.35304	0.204233	0.232786	0.291106	0.217646	0.141805	0.0282919	3.13087e-17	3.00643e-25	0.0419731	0.0544611	0.0586584
6	134982001	134986837	+	Apold1	366	0.965471	0.986981	1.02232	1.02232	12.3302	12.0609	0.0732859	0.146553	0.406951	-2.4573	10.8454	26.6504	0.600148	0.390986	0.246008	0.273406	0.327141	0.476824	0.443787	0.242177	2.07273	0.0592298	0.453133	0.892885	0.135904	0.251838	0.170918	0.789335
3	92849949	92851287	-	Lce1l	90012	0.00385943	0.0422739	0.604368	-1.65462	3278.64	5424.9	2.52544e-07	4.1033e-06	0.406957	-2.45726	1928.59	4739.05	214.599	162.181	163.103	129.697	95.0549	79.0732	127.367	101.661	167.101	103.178	97.4667	249.962	41.0818	59.7697	71.9136	69.5578
9	54286486	54341778	+	Gldn	139	0.853991	0.935498	0.89362	-1.11904	3.97442	4.44755	0.124323	0.223647	0.40732	-2.45507	4.3141	10.5914	0	0.312789	0.056771	0.187967	0.0408926	0.238412	0.140143	0.0538171	0.363262	0.335636	0.129466	0.549468	0.0582445	0.125919	0.0640941	0.288781
4	140785369	140810649	-	Padi3	16522	0.920366	0.968073	1.06142	1.06142	29.2754	27.5814	0.126237	0.226452	0.408241	-2.44953	773.711	1895.23	0.184661	0.938366	1.57066	0.615165	0.16357	0.576162	0.817503	2.17959	33.1851	44.2249	24.2965	145.449	63.2147	13.9141	10.6183	9.97258
4	152158867	152162470	+	Hes2	143	0.275414	0.534322	2.04219	2.04219	2.71483	1.32937	0.0856426	0.166457	0.4083	-2.44918	5.79924	14.2034	0.0461653	0.0260657	0	0.0854395	0.122678	0.0993383	0.0467144	0.0538171	0.192315	0.197433	0.237355	1.2363	0.174734	0.293812	0.149553	0.115512
2	59484653	59505021	+	Dapl1	70260	3.64524e-06	0.000316474	0.385604	-2.59333	1162.93	3015.86	1.34261e-05	0.000118997	0.408756	-2.44645	2184.13	5343.35	79.8197	56.1195	110.098	116.112	30.3832	24.4372	43.9583	45.3409	150.733	122.389	147.678	276.359	83.3479	90.2001	64.2223	38.2731
2	91035627	91045730	+	Rapsn	119	0.00146039	0.0222702	0.151844	-6.58569	0.921824	6.07084	0.0378458	0.0861182	0.408762	-2.44641	3.66801	8.97346	0.207744	0.130329	0.20816	0.187967	0.0204463	0.0198677	0.0233572	0.0538171	0.235052	0.454095	0.151044	0.320523	0.194148	0.146906	0.0427294	0.0770083
18	35650351	35655200	-	Prob1	11362	4.46144e-08	1.09953e-05	0.353896	-2.82569	196.387	554.929	2.10142e-06	2.453e-05	0.409187	-2.44387	328.354	802.455	14.9114	12.6158	10.8054	28.7077	6.29746	5.44374	5.5123	6.80786	28.4627	22.5073	22.2898	31.251	12.2702	11.5426	11.3874	6.25693
14	34526699	34588682	-	Ldb3	279	0.249395	0.508777	0.660246	-1.51459	6.47725	9.81036	0.00709803	0.0221741	0.409584	-2.4415	8.82261	21.5404	0.461653	0.234591	0.170313	0.341758	0.143124	0.139074	0.233572	0.295994	1.26073	0.375122	0.66891	0.503679	0.232978	0.377758	0.170918	0.327285
2	156852403	156862946	-	5430405H02Rik	575.806	0.598816	0.791817	0.87081	-1.14836	18.6288	21.3925	0.000460165	0.00229857	0.409616	-2.44131	16.696	40.7603	0.609717	1.08692	0.573562	0.425887	0.376895	0.469262	1.06176	0.38188	1.55629	1.09562	0.994269	1.6656	0.459625	0.439519	0.675084	0.527291
18	10644411	10706697	-	Abhd3	1845	0.569425	0.775379	0.875093	-1.14274	70.8554	80.969	0.00014604	0.00087544	0.409784	-2.44031	46.6571	113.858	1.80044	2.13739	3.36841	2.46066	2.37177	1.50994	2.84958	1.96432	2.86336	2.70483	3.62506	5.67784	1.16489	2.62332	1.15369	0.962604
1	165788681	165871154	+	Cd247	2558.89	0.00303732	0.035977	0.50694	-1.97262	47.9938	94.6734	6.32459e-05	0.000435067	0.409997	-2.43904	82.0053	200.014	3.145	2.18277	1.74065	4.43089	2.12013	0.775075	1.67767	1.29858	6.98894	4.49791	6.52737	8.08721	3.1481	2.44224	1.72934	2.97884
3	114904078	115125765	+	Olfm3	174	0.374396	0.626863	0.670635	-1.49112	5.56472	8.29769	0.0461251	0.101292	0.410009	-2.43897	4.45102	10.8559	0.0692479	0.234591	0.321702	0.358846	0.204463	0.0794706	0.116786	0.295994	0.598315	0.256663	0.237355	0.320523	0.155319	0.104933	0.0427294	0.250277
11	120653789	120660838	-	Notum	207	0.696317	0.852863	0.832603	-1.20105	6.30754	7.57568	0.049484	0.107075	0.410158	-2.43809	6.12075	14.9229	0.346239	0.104263	0.246008	0.222143	0.286248	0.178809	0.233572	0.0538171	0.192315	0.315892	0.302088	1.14472	0.174734	0.356771	0.128188	0.115512
12	76120419	76177260	-	Esr2	217	0.116566	0.332386	0.496367	-2.01464	2.57613	5.18996	0.0113812	0.0327257	0.411525	-2.42998	8.11817	19.727	0.184661	0.0781971	0.151389	0.205055	0.0204463	0.0794706	0.140143	0.0807257	0.576946	0.789732	0.66891	0.526573	0.504786	0.188879	0.192282	0.134765
2	110265083	110305726	-	Bbox1	48893	3.22111e-08	8.9018e-06	0.425304	-2.35126	848.228	1994.41	8.58948e-09	2.15417e-07	0.411786	-2.42845	1538.81	3736.92	47.8272	46.5273	62.7319	83.3035	26.2122	17.8411	27.9119	32.8284	109.342	96.4064	123.597	158.087	59.953	51.2491	39.6956	42.9321
15	96268564	96275276	-	E330033B04Rik	1567	0.377221	0.629731	0.835804	-1.19645	47.4014	56.7136	7.55542e-06	7.33927e-05	0.411882	-2.42788	46.7305	113.456	2.14668	2.45018	1.23004	1.29868	1.26767	1.56954	1.79851	1.13016	4.74378	3.02072	2.24409	4.76206	1.84441	1.69991	1.0896	1.25139
15	55639154	55906950	-	Sntb1	7746	0.00034923	0.00835093	0.546621	-1.82942	172.513	315.599	1.10989e-07	2.01225e-06	0.412051	-2.42689	233.594	566.906	8.81756	6.88135	7.81547	14.576	4.37551	4.64903	6.68016	5.51625	18.0135	15.9526	16.5286	23.3753	9.28029	8.20574	6.64442	5.33283
5	75933270	75978429	-	Kdr	98	0.886217	0.951876	0.89209	-1.12096	3.44918	3.8664	0.261771	0.395712	0.412365	-2.42504	2.72131	6.59929	0.0923305	0.260657	0.056771	0.0854395	0	0.198677	0.163501	0.0538171	0.555578	0.0789731	0.086311	0.137367	0	0	0.0854588	0.250277
2	121451177	121456765	-	Serinc4	109.252	0.444464	0.685309	1.46511	1.46511	3.90513	2.66542	0.0508807	0.109371	0.413609	-2.41774	3.45507	8.35345	0.0796658	0.0289658	0.0837639	0.119664	0.11097	0.0878434	0.0531098	0.239614	0.198262	0.162284	0.356418	0.378224	0.133871	0.0732694	0.0480177	0.174466
11	99873389	99874001	+	Krtap9-1	1330.88	0.85528	0.935883	0.806583	-1.2398	0.70562	0.874826	0.362163	0.502019	0.414065	-2.41508	63.2963	152.866	0	0	0.0985745	0	0	0.0789715	0	0	2.99502	4.74598	1.11716	11.0283	6.22964	0.628184	0.381343	0.751309
12	40059771	40134229	-	Scin	31945.9	1.39404e-05	0.000848641	0.608344	-1.64381	644.262	1059.04	7.72995e-15	9.76146e-13	0.414259	-2.41395	1056.08	2549.32	37.9704	31.7479	22.6705	37.9019	15.8253	20.4636	22.0725	20.5852	98.9549	77.2331	80.486	75.1643	40.8686	34.6701	28.3725	29.109
15	7810048	7837581	+	Gdnf	2124	0.0316526	0.154226	0.641421	-1.55904	94.4256	147.213	4.14903e-05	0.000306119	0.414604	-2.41194	35.0214	84.4695	6.50931	3.75346	2.25192	5.63902	1.9424	3.47684	2.70944	3.44429	3.22662	2.70483	2.99931	2.0605	0.796008	1.23821	0.918682	1.44391
9	81863744	82027492	+	Mei4	495	0.636472	0.815926	0.913309	-1.09492	26.9208	29.4761	0.00010888	0.000683522	0.415042	-2.4094	8.33593	20.0846	0.87714	0.886234	0.927259	0.905659	0.817852	0.834441	0.747431	0.887982	0.555578	0.572555	0.604177	0.892885	0.388297	0.272825	0.213647	0.173269
7	16246743	16259541	-	C5ar1	104	0.253653	0.513224	2.17852	2.17852	6.37156	2.92472	0.198611	0.320293	0.415198	-2.40849	2.55238	6.14739	0.0692479	0.286723	0.0378473	0	0.245356	0.198677	0.140143	0.18836	0.213684	0.0592298	0.258933	0.274734	0	0.0629596	0.0213647	0.231025
7	142442468	142444406	+	Tnni2	1151	0.730568	0.871367	0.909098	-1.09999	31.978	35.1755	0.00107914	0.00468444	0.415493	-2.40678	36.8284	88.638	1.61578	1.09476	1.02188	0.64934	1.22678	0.794706	1.21458	0.645805	4.9361	1.61895	3.51717	1.48814	1.00957	0.965381	0.982776	1.65568
3	106481986	106485914	-	2010016I18Rik	2876.13	0.315352	0.572754	0.830237	-1.20448	99.0481	119.301	1.92987e-06	2.29304e-05	0.416008	-2.4038	79.052	190.025	3.83911	4.06358	3.14314	3.6521	2.53672	3.18701	3.60118	2.77539	6.60306	3.79214	4.02705	10.3804	2.06278	2.3385	2.70872	2.8247
13	89655310	89742513	-	Vcan	893	0.775717	0.894765	1.10454	1.10454	44.6519	40.4257	0.0130926	0.0367884	0.416254	-2.40238	20.2136	48.5607	0.43857	1.72034	1.94914	0.82022	0.674728	1.13246	1.23793	2.55631	0.598315	1.87561	1.10047	2.74734	0.465956	0.944394	0.662306	0.481302
9	63138164	63148962	-	Skor1	121	0.213425	0.46842	0.550962	-1.81501	4.14229	7.51829	0.0810895	0.159158	0.416382	-2.40164	2.54885	6.12143	0.184661	0.234591	0.151389	0.341758	0.224909	0.139074	0.0700717	0.0538171	0.213684	0.0789731	0.258933	0.251839	0.174734	0.0839462	0.0427294	0.0192521
2	76703984	76982548	-	Ttn	172	0.0743247	0.256942	0.405793	-2.46431	3.26127	8.03679	0.0632435	0.130343	0.416436	-2.40133	5.12819	12.3145	0.300074	0.234591	0.283855	0.170879	0.245356	0.0397353	0.0233572	0.0807257	0.79063	0.17769	0.431555	0.20605	0.116489	0.251838	0.0640941	0.211773
13	49036302	49148329	-	Wnk2	32869.7	0.00962604	0.0747767	0.68185	-1.4666	909.04	1333.2	3.17172e-09	9.00815e-08	0.417182	-2.39704	958.098	2296.59	34.9469	44.7026	28.0829	55.5013	21.7549	26.9207	34.1947	28.7653	99.4671	59.7428	76.4054	63.5543	35.3932	30.6822	32.9441	21.7934
19	24294794	24555873	-	Pip5k1b	484	0.000897492	0.0162484	0.373179	-2.67968	9.68536	25.9536	0.00195444	0.00765153	0.417359	-2.39602	13.4262	32.1695	0.600148	0.886234	0.738023	0.939835	0.38848	0.278147	0.186858	0.322903	0.811998	0.552812	0.927843	1.92314	0.524201	0.48269	0.256376	0.423546
9	42182238	42209232	-	4930546K05Rik	80	0.528101	0.746761	0.730971	-1.36804	3.68576	5.04228	0.123944	0.223149	0.418048	-2.39207	1.44729	3.46201	0.0692479	0.208526	0.113542	0.222143	0.0613389	0.139074	0.0934289	0.161451	0.0854735	0.11846	0.0647332	0.183156	0.0776593	0.0419731	0.0640941	0
1	23366424	23383176	-	Ogfrl1	9921	0.00020528	0.00584111	0.626433	-1.59634	303.839	485.03	4.08204e-12	2.38067e-10	0.418204	-2.39118	257.919	616.731	16.3656	12.1727	11.9787	18.6258	11.6544	6.43712	8.2451	10.9787	20.6205	19.23	20.1752	20.2845	8.77551	8.24771	7.79811	7.64307
10	81204513	81230780	-	Atcay	71	0.0742816	0.256871	0.287679	-3.4761	0.914531	3.179	0.130988	0.232797	0.418204	-2.39118	2.28054	5.45317	0.0230826	0.0781971	0.170313	0.102527	0.0204463	0.0397353	0.0233572	0.0269086	0.235052	0.11846	0.129466	0.228945	0.0194148	0.0209865	0.170918	0.0770083
11	121036749	121039479	-	Cd7	4735	1.9407e-05	0.0010553	0.431361	-2.31824	89.7895	208.154	6.74042e-06	6.65333e-05	0.418395	-2.39008	144.232	344.727	4.40878	5.42167	6.81252	8.44143	1.92195	1.82782	3.2233	4.25155	13.9322	8.2132	11.9756	10.8291	6.1545	4.88986	3.05515	4.06219
17	24175431	24205563	-	Tbc1d24	5323	0.0193205	0.114469	0.676847	-1.47744	160.268	236.787	1.5002e-07	2.61083e-06	0.418421	-2.38994	148.541	355.004	7.98658	7.50692	7.89117	5.74153	4.04837	4.70864	6.56338	4.30537	13.6331	7.48271	7.96219	17.2167	4.09653	5.47749	4.80705	4.33172
11	99609794	99610190	-	Gm11937	1335.48	0.924494	0.970277	0.891978	-1.1211	0.364512	0.408655	0.241241	0.371476	0.4189	-2.3872	64.0651	152.936	0	0	0.0457258	0	0.0204463	0.0198677	0	0	4.58413	4.42003	1.57029	9.31837	6.39905	0.848664	0.213647	0.63215
1	140085855	140183412	-	Cfh	181	0.0563221	0.218173	0.177164	-5.64449	0.554805	3.13159	0.203117	0.325863	0.419143	-2.38582	7.59777	18.1269	0	0.0260657	0.0378473	0.290494	0.0204463	0	0.0233572	0.0269086	1.2821	0.236919	0.453133	0.389206	0.0970742	0.125919	0.0427294	0.673823
7	45976380	46030287	-	Abcc6	129	0.00130922	0.0208601	0.0868724	-11.5111	0.546361	6.28923	0.094376	0.179674	0.419677	-2.38278	4.20015	10.008	0.0461653	0.130329	0.113542	0.444286	0.0204463	0.0198677	0.0233572	0	0.320526	0.256663	0.431555	0.297628	0.174734	0.146906	0.192282	0.0192521
9	36890979	37147323	-	Pknox2	623	0.749805	0.881037	0.91678	-1.09077	22.991	25.078	0.00133611	0.00559643	0.419752	-2.38236	16.6327	39.6251	0.854057	0.469183	0.586634	1.11071	0.613389	0.298015	1.05107	0.914891	1.30347	1.71767	1.31624	0.801308	0.640689	0.419731	0.448659	0.577562
7	107595051	107748584	+	Ppfibp2	30370.9	0.0320588	0.155335	0.812206	-1.23122	978.344	1204.55	2.87208e-19	1.02059e-16	0.419856	-2.38177	866.264	2063.24	40.4178	32.2433	37.9227	36.6018	29.7289	26.3644	35.1524	28.5499	61.5841	54.9656	65.2937	87.2026	27.647	28.8774	27.3897	25.1623
3	104944805	104961710	-	Wnt2b	332	0.256038	0.515313	1.35329	1.35329	17.2426	12.7412	0.00166115	0.00671582	0.420014	-2.38087	7.86164	18.7176	0.461653	0.469183	0.189237	0.461373	0.306695	0.715235	0.467144	0.618897	0.769262	0.552812	0.496288	0.618151	0.252393	0.209865	0.235012	0.288781
8	3917655	3926842	-	Cd209b	62	0.415781	0.661923	0.398266	-2.51088	0.13517	0.339396	0.158565	0.269658	0.420622	-2.37743	2.90355	6.90297	0	0.0260657	0	0.0170879	0	0	0	0	0.448736	0.0789731	0.258933	0.114472	0.0776593	0.104933	0.106823	0.0770083
6	145115636	145174929	+	Lrmp	1905	2.57671e-05	0.00128077	0.447832	-2.23298	33.3982	74.5774	1.611e-06	1.96614e-05	0.421911	-2.37017	61.8387	146.568	1.86969	1.92886	1.8356	3.36631	0.879191	0.635765	1.42479	1.21088	5.23524	3.55379	5.11393	5.21994	2.29095	1.80484	2.11511	1.57867
X	73483601	73495937	+	Bgn	4283	0.946121	0.979759	1.01733	1.01733	177.092	174.076	0.000692886	0.00324366	0.422055	-2.36936	111.131	263.309	2.83916	7.95004	6.09342	4.54538	2.474	6.15897	5.69916	7.5613	7.07293	11.2142	7.48748	8.42517	5.74679	4.34421	2.24329	1.71343
19	58795750	58943673	-	Hspa12a	19036.1	3.04905e-05	0.00142041	0.533647	-1.8739	479.533	898.596	9.26538e-09	2.27613e-07	0.422232	-2.36837	544.273	1289.04	28.3687	32.8427	24.1088	25.6832	15.6823	11.8411	16.7472	14.5036	43.9757	30.089	31.8059	62.1828	19.4148	20.4407	18.5231	10.3576
4	126489543	126533459	-	Ago4	18536	6.56536e-06	0.000494181	0.546294	-1.83052	469.373	859.195	1.08555e-10	4.47771e-09	0.42225	-2.36827	524.165	1241.36	24.9292	23.4591	17.8072	38.4307	12.8607	13.0332	16.0698	15.6877	45.707	33.5833	40.1562	42.309	18.0946	14.9004	18.4377	14.5546
8	105518746	105523989	+	Hsd11b2	135	0.523628	0.74366	0.661736	-1.51118	6.2708	9.47629	0.213958	0.338995	0.422299	-2.36799	2.10283	4.97948	0.0923305	0.260657	0.246008	0.529725	0.0408926	0.198677	0.0467144	0.511263	0	0.394866	0.107889	0.137367	0.0582445	0.125919	0.0640941	0.0192521
5	30013114	30019976	+	Il6	250	0.218839	0.475926	2.51707	2.51707	4.74452	1.88494	0.202394	0.324987	0.422748	-2.36548	10.3548	24.494	0.0461653	0.104263	0.0189237	0.0683516	0.245356	0.059603	0.140143	0.134543	2.75652	0.0394866	0.0647332	0.320523	0.135904	0.167892	0.192282	0.789335
4	119814678	120135412	+	Hivep3	11886	4.40328e-06	0.000359797	0.374131	-2.67286	301.392	805.579	5.93784e-05	0.000412598	0.423083	-2.3636	265.531	627.609	46.0037	18.246	16.4257	19.5827	8.13763	8.70203	13.4538	6.51187	23.8899	27.8775	18.8805	10.7604	7.47471	9.00322	8.50315	8.43241
8	71497753	71511770	-	Plvap	619	0.970404	0.988782	0.981563	-1.01878	18.7131	19.0646	0.0818514	0.160468	0.423138	-2.3633	19.9101	47.0534	0.323157	1.17296	0.510939	0.393022	0.449819	0.476824	0.864217	0.511263	3.69673	0.355379	0.841532	1.2363	0.0388297	0.713542	0.3632	1.3669
2	164163619	164171114	-	Kcns1	652	0.347733	0.601399	0.776381	-1.28803	18.4024	23.7028	0.000903127	0.00405399	0.424009	-2.35844	20.2452	47.7472	0.484735	1.01656	0.719099	0.700604	0.449819	0.695368	0.654002	0.430537	1.45305	0.927934	1.22993	2.63287	0.543615	0.650583	0.961411	0.404294
1	134290004	134292549	+	Myog	60	0.174165	0.416642	0.247286	-4.0439	0.370824	1.49958	0.248548	0.380009	0.424027	-2.35834	2.43921	5.7525	0.0692479	0	0.056771	0.0512637	0	0	0.0233572	0.0269086	0.192315	0	0.129466	0.434995	0.0194148	0.104933	0.106823	0.0770083
17	34122832	34139102	+	H2-DMa	1703.01	0.672261	0.838132	0.921791	-1.08484	56.3343	61.114	5.46755e-06	5.5622e-05	0.424255	-2.35707	50.283	118.521	6.71704	7.66332	5.75279	7.31362	5.66363	4.68877	5.32545	4.46682	9.10293	8.62781	10.9615	9.77595	9.39678	7.89094	7.22127	7.3928
1	36264602	36273426	-	Neurl3	7015	6.305e-06	0.000484769	0.447052	-2.23688	119.537	267.39	9.72147e-07	1.28276e-05	0.4246	-2.35516	231.945	546.266	8.7714	5.65626	6.50974	11.466	4.31417	3.33777	4.25101	2.61013	17.9922	13.6624	14.975	24.5887	7.10583	9.25506	6.34532	6.52645
13	91701665	91741873	-	4833422C13Rik	240.106	0.300989	0.559571	0.698824	-1.43098	5.29456	7.57638	0.0046028	0.015529	0.424814	-2.35397	8.08537	19.0327	0.207744	0.208526	0.20816	0.290494	0.224909	0.0993383	0.210215	0.107634	0.66242	0.473839	0.798376	0.549468	0.293288	0.188879	0.405929	0.134765
17	57080066	57087783	-	Tubb4a	203	0.321538	0.578488	1.467	1.467	14.6832	10.009	0.0504208	0.108603	0.424815	-2.35396	3.21571	7.56968	0.461653	0.469183	0.246008	0.102527	0.470265	0.536427	0.140143	0.645805	0.277789	0.157946	0.302088	0.251839	0.0388297	0.104933	0.0854588	0.173269
2	68861441	69114284	+	Cers6	39438.4	0.000110288	0.00377847	0.68893	-1.45153	1006.3	1460.67	4.02695e-19	1.33765e-16	0.424838	-2.35384	1225.35	2884.28	45.6352	42.3821	35.936	54.6821	25.7215	30.02	35.3161	32.3977	101.911	89.8319	94.8157	88.9679	44.6536	40.3993	32.56	36.6372
10	22645011	22703881	+	Slc2a12	13025	7.33061e-09	2.8721e-06	0.482602	-2.0721	267.325	553.925	5.68621e-12	3.14802e-10	0.424862	-2.35371	402.507	947.384	20.1511	14.7011	12.6599	20.3517	7.27888	7.05302	9.99689	8.53001	35.6852	26.2586	34.546	26.9697	11.9401	13.0536	15.8312	9.91482
2	25575416	25580100	-	Gm996	663	0.00524533	0.0512132	0.409512	-2.44193	16.0856	39.2798	0.00696651	0.0218356	0.425081	-2.35249	16.4475	38.6926	1.75428	0.521314	0.605557	1.87967	0.572496	0.238412	0.84086	0.322903	1.41031	0.829218	1.53202	1.28209	0.446541	0.671569	0.534117	0.423546
15	75969185	75975866	+	Zfp707	5338.01	0.000489425	0.0108213	0.654397	-1.52812	160.184	244.781	1.27965e-12	8.69025e-11	0.425265	-2.35147	146.819	345.241	7.77886	6.93348	6.09342	9.09078	5.17292	4.09273	5.23201	5.13954	12.0304	8.56858	10.8105	13.6223	5.39734	4.34421	4.99934	3.75415
12	77238104	77475997	+	Fut8	12374	0.000688833	0.013879	0.638584	-1.56596	326.157	510.75	7.07703e-11	3.10112e-09	0.425401	-2.35072	368.958	867.318	15.9732	13.8409	11.9597	20.5226	9.30307	9.0795	10.6976	10.9518	25.4711	21.54	26.3466	39.7905	13.0856	11.9203	11.2378	10.2228
11	5801637	5803797	-	Pgam2	1014	0.0714571	0.251003	0.707874	-1.41268	31.7647	44.8734	5.40911e-06	5.51008e-05	0.42547	-2.35034	28.2375	66.3677	2.05435	1.51181	1.02188	1.02527	0.879191	1.07285	1.07443	0.834165	2.86336	1.53998	2.35197	1.90024	0.796008	0.860448	1.17506	0.731579
6	113743831	114042081	-	Atp2b2	82	0.520053	0.740508	0.657356	-1.52125	2.40443	3.65773	0.181039	0.298895	0.427316	-2.34019	2.26446	5.29926	0.0461653	0	0.0946183	0.273406	0.0204463	0.059603	0.140143	0.0807257	0.170947	0.0789731	0.215777	0.228945	0.0388297	0.0209865	0.128188	0.0962604
2	62500936	62574022	-	Fap	311	0.443213	0.684414	0.706951	-1.41453	4.0186	5.68442	0.0267181	0.064936	0.427328	-2.34012	12.4538	29.1435	0.0230826	0.0781971	0.189237	0.358846	0.122678	0.0993383	0.186858	0.0807257	0.833367	0.750245	0.776799	1.44235	0.621275	0.48269	0.256376	0.211773
1	164931648	164935511	-	Xcl1	582	0.022407	0.124728	0.490424	-2.03905	10.7668	21.954	0.00345945	0.0122192	0.427432	-2.33955	19.1931	44.9032	0.692479	0.390986	0.870488	0.683516	0.102232	0.298015	0.467144	0.484354	1.64537	0.908191	1.96357	1.35078	0.776593	0.881435	0.32047	0.442798
2	131127412	131145984	+	Hspa12b	94	0.21227	0.467024	0.502352	-1.99064	2.05206	4.0849	0.0912174	0.174991	0.427452	-2.33944	2.88669	6.75324	0.0692479	0.208526	0.0756946	0.153791	0	0.059603	0.0700717	0.134543	0.235052	0.157946	0.237355	0.251839	0.0970742	0.188879	0.0213647	0.0577562
16	95359169	95586594	-	Erg	51	0.413321	0.660081	2.09226	2.09226	1.79253	0.856742	0.289368	0.427025	0.427541	-2.33896	1.76324	4.12415	0	0.0260657	0.0756946	0	0.0408926	0.0993383	0.0700717	0	0.405999	0.0394866	0.0215777	0.0686835	0.0582445	0.0629596	0.0427294	0.0577562
11	104550663	104587217	+	Myl4	118	0.597705	0.791165	0.792921	-1.26116	4.07469	5.13884	0.0494871	0.107075	0.427714	-2.33801	3.20877	7.50213	0.161578	0.234591	0.0946183	0.153791	0.0613389	0.158941	0.0467144	0.242177	0.192315	0.375122	0.151044	0.251839	0.0970742	0.0629596	0.106824	0.134765
1	173331886	173333504	-	Ackr1	79	0.5701	0.775487	0.564873	-1.77031	0.714344	1.26461	0.306674	0.445752	0.428196	-2.33538	3.31999	7.75343	0	0.130329	0.0378473	0	0.0613389	0.0198677	0	0	0.747893	0.0592298	0.086311	0.114472	0.0970742	0.0209865	0.0427294	0.250277
7	45082914	45092214	-	Rcn3	522	0.29952	0.557858	0.70618	-1.41607	17.312	24.515	0.0110462	0.0318946	0.428381	-2.33437	14.045	32.7863	0.300074	1.45968	0.794794	0.512637	0.16357	0.377485	0.934289	0.699623	1.15389	1.08588	0.94942	1.07604	0.698934	0.419731	0.341835	0.308033
X	141475419	141689236	+	Col4a5	15628	4.19167e-07	5.82261e-05	0.539254	-1.85441	342.136	634.461	2.15703e-12	1.37906e-10	0.428454	-2.33397	489.959	1143.55	20.9358	20.6179	13.1708	23.3589	7.97407	9.19875	12.753	12.2972	45.3435	30.2268	39.6817	33.7698	15.7066	17.1039	16.2373	12.7063
9	48654297	48835946	-	Zbtb16	41692	0.900571	0.958371	0.960167	-1.04149	426.425	444.116	0.00897519	0.0269326	0.428544	-2.33348	1796.66	4192.48	18.7662	12.1988	11.4488	12.3887	4.29372	10.4305	30.7147	7.31913	164.237	120.454	169.385	92.2648	46.9645	60.9659	76.1438	42.4316
7	91090786	92449247	+	Dlg2	23532.1	2.27901e-08	6.82808e-06	0.550205	-1.8175	613.325	1114.72	1.68844e-15	2.68743e-13	0.428616	-2.33309	666.229	1554.37	34.6011	29.7667	31.5831	39.9181	16.582	16.371	21.2552	21.2577	49.2323	40.6718	46.3062	66.4398	20.3274	23.211	21.7921	18.5975
8	105939551	105943403	-	Lcat	984	0.0394317	0.17607	0.713705	-1.40114	33.8598	47.4423	2.34979e-07	3.83094e-06	0.42882	-2.33198	25.5529	59.5889	2.14668	1.45968	1.17327	1.1278	0.838298	1.15232	1.1445	0.995617	2.00863	1.75715	1.98515	2.01472	0.737764	1.04933	0.662306	0.770083
11	99590461	99591378	-	Krtap1-3	2323	0.112394	0.326173	0.181684	-5.50407	0.222859	1.22663	0.239353	0.369388	0.429271	-2.32953	114.009	265.587	0	0	0.662328	0	0	0.119206	0	0.0538171	20.7914	24.6594	8.80372	50.0474	38.2472	4.19731	0.918682	4.83227
10	77897576	77902537	-	Lrrc3	630	0.0518228	0.20779	0.64811	-1.54295	19.5696	30.1949	0.000120029	0.00074043	0.429466	-2.32847	16.9856	39.5506	1.10797	0.9123	0.738023	0.956923	0.429372	0.377485	0.934289	0.699622	1.66673	1.16485	1.07889	1.2363	0.330052	0.587623	0.747764	0.481302
12	116485720	117278168	+	Ptprn2	216	0.315076	0.57263	0.707406	-1.41362	7.92204	11.1987	0.0163584	0.0440143	0.429494	-2.32832	5.29363	12.3253	0.207744	0.573446	0.35955	0.256319	0.143124	0.178809	0.42043	0.242177	0.598315	0.236919	0.453133	0.320523	0.174734	0.230852	0.106823	0.154017
X	102513975	102644247	-	Phka1	1570	0.000768139	0.0146898	0.517483	-1.93243	31.6779	61.2155	5.11187e-06	5.24576e-05	0.429522	-2.32817	50.3305	117.178	2.05435	1.27722	1.41927	2.64863	0.858745	0.834441	1.35472	0.834165	4.65831	4.08687	3.34455	3.13655	1.51436	1.59498	1.98692	1.25139
4	42156750	42656006	+	Gm2506	5862.72	0.032171	0.155659	0.564834	-1.77043	31.5892	55.9264	0.000773416	0.00356602	0.42976	-2.32688	261.083	607.508	1.32307	1.31578	1.02592	3.05912	0.740525	0.596562	1.45662	1.13603	22.6138	18.1607	18.0237	20.2863	14.8028	6.60461	3.95082	7.49448
4	42153445	42656006	+	Ccl27b	5863.14	0.0326386	0.156865	0.566153	-1.76631	31.6632	55.9269	0.000759801	0.00351066	0.429761	-2.32688	261.083	607.508	1.32307	1.31578	1.02592	3.05912	0.740525	0.60494	1.45662	1.13603	22.6138	18.1607	18.0237	20.2863	14.8028	6.60461	3.95082	7.49448
4	42153445	42656006	+	Gm13306	5863.14	0.0326386	0.156865	0.566153	-1.76631	31.6632	55.9269	0.000759801	0.00351066	0.429761	-2.32688	261.083	607.508	1.32307	1.31578	1.02592	3.05912	0.740525	0.60494	1.45662	1.13603	22.6138	18.1607	18.0237	20.2863	14.8028	6.60461	3.95082	7.49448
4	42153445	42656006	+	LOC100861978	5863.14	0.0326386	0.156865	0.566153	-1.76631	31.6632	55.9269	0.000759801	0.00351066	0.429761	-2.32688	261.083	607.508	1.32307	1.31578	1.02592	3.05912	0.740525	0.60494	1.45662	1.13603	22.6138	18.1607	18.0237	20.2863	14.8028	6.60461	3.95082	7.49448
4	136206365	136246574	+	Asap3	6564.99	1.428e-05	0.000862443	0.34532	-2.89587	94.6378	274.058	0.000483491	0.00239939	0.429863	-2.32632	216.633	503.959	8.77138	4.87429	4.97692	14.4392	3.33275	2.52319	2.84958	2.85231	13.6116	10.5232	12.3209	29.3278	8.62019	7.74404	6.45215	4.52424
11	53476578	53480196	-	Sowaha	1075	0.392917	0.64258	0.80244	-1.2462	18.7225	23.332	0.000314935	0.00167439	0.430148	-2.32478	41.1521	95.6696	0.807892	0.625577	0.681252	0.73478	0.695174	0.854309	0.42043	0.242177	3.41894	2.07304	2.45986	4.53311	1.49494	1.59498	1.23915	0.866344
1	153653037	153697666	+	Rgs8	45	0.636845	0.816153	1.65427	1.65427	1.50564	0.910153	0.392549	0.532318	0.430152	-2.32476	1.57381	3.65874	0	0.104263	0.0189237	0	0.0204463	0.0397353	0.0233572	0.107634	0.0854735	0.138203	0	0.251839	0.155319	0	0.0427294	0
10	77686569	77886770	+	Tspear	1551	0.407563	0.655774	0.769693	-1.29922	82.8599	107.653	0.00959603	0.0283612	0.430317	-2.32387	23.3733	54.3165	2.44676	5.13494	1.79775	3.99857	1.02232	2.30465	2.77951	4.25155	3.50441	1.44126	1.12204	0.984463	0.582445	0.440717	1.32461	0.596814
18	9707648	9877996	+	Colec12	73	0.674086	0.839244	0.730186	-1.36951	2.01644	2.76154	0.236829	0.366522	0.43034	-2.32374	2.26582	5.26518	0	0.104263	0.227084	0	0	0.0993383	0.0934289	0.0538171	0.213684	0.138203	0.151044	0.183156	0.0194148	0.0839462	0.0854588	0.0962604
6	37983739	38046997	-	Svopl	1474	0.000771103	0.0147281	0.524497	-1.90659	36.4698	69.5328	6.08985e-06	6.08985e-05	0.430372	-2.32357	42.6518	99.1045	2.95458	2.7369	1.57066	1.46956	1.49258	0.635765	1.19122	1.15707	4.23094	3.33661	3.02088	2.28945	1.41728	1.36412	1.17506	1.4054
8	84001706	84004771	+	1700067K01Rik	57	0.460926	0.697944	0.506582	-1.97401	1.45926	2.8806	0.349444	0.489486	0.430468	-2.32305	1.58254	3.67632	0.276992	0.104263	0	0	0.0817852	0	0.0700717	0.0269086	0.0213684	0.236919	0.1942	0.0228945	0.0776593	0.0209865	0.0213647	0.0770083
15	98589986	98607634	-	Adcy6	16586	0.000729125	0.0142105	0.597303	-1.67419	332.159	556.097	2.4526e-08	5.28573e-07	0.430666	-2.32198	560.826	1302.23	18.0506	12.9286	11.4867	25.1192	10.3663	8.106	13.8041	8.39547	43.1855	39.8617	40.9761	45.56	17.2598	17.9225	19.3351	16.0947
5	30341663	30366709	+	Drc1	684	0.059065	0.224337	0.61693	-1.62093	21.3925	34.6757	0.00097703	0.00432474	0.431147	-2.31939	17.5721	40.7567	0.692479	0.808037	0.98403	1.65753	0.715621	0.635765	0.58393	0.672714	1.13252	1.20434	1.10046	1.87735	0.893082	0.524663	0.448659	0.346537
16	48734690	48771957	-	Trat1	600	0.060601	0.227514	0.580794	-1.72178	11.6079	19.9863	0.00160418	0.0065365	0.432052	-2.31454	20.5137	47.4796	0.461653	0.443117	0.681252	0.803132	0.204463	0.238412	0.256929	0.780348	2.03	1.28331	1.72622	1.14472	0.718349	0.839462	0.448659	0.577562
13	65065030	65112983	-	Mfsd14b	129011	0.000178248	0.0053196	0.59013	-1.69454	3274.92	5549.48	2.42796e-09	7.12078e-08	0.43213	-2.31412	3863.21	8939.93	168.257	131.653	179.05	194.51	106.89	89.7173	97.8175	106.425	255.053	207.42	261.575	442.423	133.364	141.431	113.019	99.2095
14	70180468	70207672	-	Sorbs3	2317	0.00104577	0.0179544	0.51132	-1.95572	49.4707	96.7509	2.48232e-05	0.000198586	0.432142	-2.31406	72.1795	167.027	3.3239	2.16346	2.02483	4.23779	1.49258	0.6755	2.31236	1.66833	5.83357	4.89633	6.04178	4.99101	2.27154	2.4974	2.5424	1.79044
16	89040923	89041473	-	Gm10228	6382.25	0.229084	0.486539	0.229765	-4.35226	0.76724	3.33923	0.444955	0.581111	0.432367	-2.31285	314.596	727.614	0	0	0.378473	5.82184e-16	0	0.0198677	0	0.0807257	17.7526	15.9849	7.77477	53.3288	31.2782	4.61653	0.705035	3.16034
9	44981786	44987053	+	Cd3d	935	0.0142755	0.0947977	0.581893	-1.71853	18.1565	31.2025	3.05819e-05	0.000236364	0.432453	-2.31239	32.1695	74.3886	0.669396	1.04263	1.21111	0.871483	0.38848	0.33775	0.747431	0.807257	2.75652	1.71767	2.74037	2.4955	1.37845	0.797488	0.982776	0.885596
11	69796068	69801717	-	Fgf11	3571	0.129454	0.353224	0.765144	-1.30694	126.686	165.571	2.0347e-06	2.39156e-05	0.432492	-2.31218	94.4146	218.304	8.56365	5.44774	3.9172	2.85368	4.21195	3.97353	3.92401	3.28285	8.73963	6.25862	6.62435	6.79967	3.88297	3.02206	2.22193	2.75305
11	121053423	121063570	-	Sectm1b	1594	0.790745	0.902658	1.06079	1.06079	55.4132	52.2376	0.000126197	0.00077255	0.432892	-2.31005	48.0477	110.992	0.854057	1.27722	1.57066	2.52901	1.55392	1.21193	2.52258	1.53379	4.27368	2.92201	3.56033	3.70891	1.98031	1.59498	1.32461	1.15512
10	116301374	116389539	+	Ptprb	155	0.974308	0.990646	1.02383	1.02383	3.4428	3.36265	0.222274	0.348916	0.432914	-2.30993	5.7994	13.3962	0.0230826	0.18246	0.0378473	0.170879	0.122678	0.0397353	0.256929	0	0.982946	0.0197433	0.151044	0.595257	0.0776593	0.0839462	0.235012	0.327285
1	40076212	40085852	-	Gm16894	105	0.216133	0.471958	0.465603	-2.14775	1.65936	3.56388	0.116865	0.213013	0.432992	-2.30951	3.75563	8.67367	0.184661	0.0521314	0.113542	0.0854395	0.0204463	0.0397353	0.0934289	0.0538171	0.299157	0.0987164	0.258933	0.480784	0	0.209865	0.170918	0.0962604
12	34047582	34917096	-	Hdac9	155	0.010828	0.0804726	0.182954	-5.46584	1.1029	6.02825	0.121014	0.218944	0.433025	-2.30933	5.51597	12.7382	0.0692479	0.130329	0.151389	0.358846	0	0.0397353	0.0700717	0.0269086	0.726525	0.157946	0.366822	0.412101	0.446541	0.125919	0.0640941	0.0577562
1	40225080	40316178	+	Il1r1	21630	0.00203198	0.0281493	0.665575	-1.50246	539.38	810.397	1.77814e-10	7.02065e-09	0.433189	-2.30846	683.509	1577.85	33.6314	23.2506	16.0473	27.1698	18.4221	14.2848	17.8682	15.311	60.9431	47.7194	45.4208	51.2608	26.3073	23.19	16.0876	20.4648
1	165648945	165708095	-	Rcsd1	2024	0.101961	0.307591	0.682681	-1.46481	35.6697	52.2494	0.000160758	0.000949511	0.433213	-2.30833	75.0789	173.307	1.63887	1.56394	0.965106	2.22143	1.06321	1.07285	1.1445	1.07634	4.78651	4.58044	4.16451	9.06622	3.76648	2.45543	1.36734	1.86745
6	24951141	24956126	-	Tmem229a	2000	0.152798	0.385908	0.606922	-1.64766	27.253	44.9036	0.0133951	0.0374866	0.433373	-2.30748	80.1421	184.926	1.38496	1.25115	1.28681	1.555	1.08365	0.476824	1.02772	0.75344	2.52147	2.40868	3.06404	16.2093	1.84441	3.25291	3.2688	1.75194
1	132356315	132391387	-	Tmcc2	1394	0.578487	0.779759	1.15382	1.15382	59.2185	51.324	0.00114513	0.00491921	0.433432	-2.30717	37.3489	86.1702	1.03872	1.66821	1.23004	2.28978	1.16544	1.37087	2.63937	2.17959	1.624	4.91608	2.43829	2.17498	1.59202	0.944394	1.28188	0.885595
4	140812981	140845779	-	Padi1	12099.4	0.26686	0.526274	1.74498	1.74498	293.486	168.188	0.0952911	0.180943	0.434087	-2.30368	477.897	1100.92	2.30826	10.0603	7.3613	1.28159	5.10943	10.128	10.0355	10.8432	23.9134	19.3656	14.3138	86.1216	35.3992	8.38083	9.70536	6.83881
X	36814768	36817201	-	Mdrl	156	0.325131	0.581939	1.3683	1.3683	9.34944	6.83289	0.0201823	0.0520131	0.434221	-2.30297	3.21854	7.4122	0.184661	0.286723	0.189237	0.187967	0.306695	0.258279	0.256929	0.322903	0.256421	0.217176	0.151044	0.343417	0.0776593	0.0839462	0.128188	0.115512
X	161162750	161258214	+	Scml2	2752	0.00520841	0.0510157	0.65765	-1.52057	77.0527	117.164	1.36974e-08	3.1808e-07	0.434652	-2.30069	80.4187	185.018	3.50856	3.07575	2.68716	4.95548	1.98329	2.22518	2.47586	2.79849	6.98743	5.38993	6.75385	4.96811	2.58218	3.10601	2.07237	2.36801
X	23219271	23365083	-	Klhl13	98	0.178471	0.422992	1.86351	1.86351	5.02456	2.69629	0.0624747	0.129071	0.43542	-2.29663	2.72794	6.26508	0.115413	0.0260657	0.0946183	0.0854395	0.0613389	0.119206	0.186858	0.269086	0.149579	0.17769	0.1942	0.297629	0.116489	0.0839462	0.0854588	0.0577562
X	107148927	107173662	+	P2ry10b	123.014	0.182474	0.428163	0.573479	-1.74374	3.64706	6.35954	0.0429329	0.0955732	0.435524	-2.29608	3.22936	7.41489	0.161578	0.18246	0.132466	0.290494	0.102232	0.139074	0.116786	0.0807257	0.384631	0.11846	0.237355	0.228945	0.0776593	0.126218	0.128188	0.0770083
2	14174524	14221994	+	Tmem236	113	0.296678	0.554931	0.580597	-1.72236	3.92296	6.75677	0.122275	0.220794	0.435535	-2.29603	2.57829	5.91983	0.484735	0.130329	0.151389	0.0854395	0.204463	0.178809	0.0700717	0	0.149579	0.197433	0.172622	0.251839	0.0970742	0.0839462	0.106823	0.0385042
11	99984703	99986594	-	Krtap16-1	8497	0.229129	0.486539	0.309175	-3.23442	1.29842	4.19963	0.344013	0.483669	0.435706	-2.29513	422.812	970.406	0	0.0260657	0.454168	0	0.0204463	0.059603	0	0.0807257	18.0349	18.381	14.2629	76.0097	37.4512	5.05776	4.7216	6.12216
18	38586265	38601269	-	Spry4	849	0.184995	0.431982	0.738912	-1.35334	26.7074	36.1442	0.000208392	0.00118241	0.435962	-2.29378	24.1355	55.3613	1.03872	1.19902	0.700175	1.48665	1.06321	0.615897	1.09779	0.457445	2.28642	1.38203	1.87726	1.6713	0.796008	0.986367	0.7264	0.539058
7	115470872	116038745	-	Sox6	23584.1	5.70294e-05	0.00229923	0.559235	-1.78816	667.488	1193.57	8.73292e-09	2.18038e-07	0.436134	-2.29287	635.534	1457.2	39.7716	35.1628	25.6794	45.7787	16.0709	19.5299	25.0624	21.3384	63.786	39.8221	51.981	34.2047	15.0076	22.7914	22.4116	19.7911
14	20482864	20496902	-	Mss51	635	0.700547	0.854931	0.912371	-1.09605	22.0021	24.1153	0.000353731	0.00184408	0.436232	-2.29236	18.5685	42.5657	0.992553	0.938366	0.548786	0.546813	0.776959	0.854309	0.397073	0.618897	1.23937	1.12537	1.33782	1.85445	0.854253	0.650583	0.470023	0.365789
7	135648457	135652315	-	5830432E09Rik	67	0.193289	0.442332	0.417239	-2.39671	1.26483	3.03142	0.168391	0.282097	0.436833	-2.2892	2.07999	4.76151	0.115413	0.0260657	0.151389	0.0683516	0.0408926	0.059603	0.0467144	0	0.320526	0.11846	0.0647332	0.114472	0.0388297	0.0839462	0.0213647	0.115512
X	134295225	134305970	+	Tmem35a	3717	1.72148e-05	0.000971141	0.367863	-2.7184	41.084	111.683	0.000205735	0.00116954	0.436868	-2.28902	140.314	321.182	3.30082	1.79853	3.87935	4.40868	1.39035	0.854309	1.86858	0.914891	8.86788	6.85092	11.8462	14.4006	5.92152	5.33058	3.35426	3.09958
11	99602646	99603309	-	Gm11938	5343.12	0.634999	0.814821	0.690127	-1.44901	1.88282	2.72822	0.217596	0.343514	0.436992	-2.28837	263.778	603.622	0.0230826	0.0260657	0.214816	0.0512637	0.0204463	0.0397353	0.0467144	0.134543	16.1168	16.1239	7.77836	38.5738	26.5557	3.51382	0.875953	2.3928
X	162411952	162643659	-	Reps2	2110	0.120431	0.338643	1.21788	1.21788	100.857	82.8138	1.32107e-10	5.35435e-09	0.43724	-2.28707	53.3607	122.04	2.40059	2.6587	2.42223	2.64863	2.49445	3.15896	2.42915	4.35919	4.29504	3.17867	4.14293	4.30417	1.68909	1.80484	1.66645	1.55942
17	5798657	5803243	+	3300005D01Rik	5500	0.532635	0.75005	0.857268	-1.1665	268.292	312.961	0.000891892	0.00400827	0.437853	-2.28387	110.771	252.986	10.2487	9.07086	11.2406	7.75791	7.9945	7.90732	7.70788	9.25654	7.86356	4.77787	4.85499	15.5225	1.66968	2.20359	5.21298	4.79377
7	120173858	120183717	+	Anks4b	74	0.170173	0.411554	0.280282	-3.56784	0.73467	2.62118	0.298779	0.437042	0.438301	-2.28154	2.7152	6.19483	0	0.104263	0.0378473	0.170879	0	0.0397353	0.0233572	0.0269086	0	0.217176	0.0647332	0.526573	0.155319	0.104933	0.0640941	0.0192521
10	77814682	77815405	+	Gm2696	1760.4	0.486558	0.716339	0.439756	-2.27399	0.222859	0.506779	0.27055	0.405445	0.438616	-2.2799	87.7985	200.172	0	0	0.056771	0	0	0	0	0.0269086	7.22393	3.08596	2.61005	13.1914	8.41683	0.641425	0.747764	1.26669
11	99993232	99993995	-	Krtap17-1	7378	0.463041	0.699057	0.603684	-1.65649	3.54308	5.8691	0.189648	0.309596	0.439671	-2.27443	367.766	836.457	0.0230826	0.0781971	0.510939	0.0683516	0.122678	0.059603	0.0467144	0.215268	19.8512	15.9526	11.2204	62.1128	31.452	4.53309	4.27294	6.12216
16	89063410	89064003	-	1110025L11Rik	4459.37	0.0397945	0.176622	0.0746266	-13.4001	0.135172	1.81131	0.411323	0.550159	0.439761	-2.27396	222.432	505.802	0	0	0.170313	0.0341758	0	0	0	0	10.7955	11.9976	5.36608	37.7607	23.148	2.67233	0.213647	2.07622
1	78816949	78820026	+	Kcne4	89	0.378258	0.630223	0.516684	-1.93542	1.09787	2.12484	0.182824	0.301224	0.439773	-2.2739	3.5008	7.96047	0.0692479	0	0.056771	0.119615	0	0.059603	0.0467144	0.0269086	0.598315	0.0987164	0.0647332	0.274734	0.116489	0.0629596	0.0640941	0.192521
4	134561690	134704291	-	Man1c1	6842	3.15089e-08	8.9018e-06	0.320591	-3.11924	152.434	475.479	6.38766e-05	0.000439062	0.43992	-2.27314	157.176	357.282	16.3425	13.0329	6.52866	22.3339	2.92382	4.84771	5.44223	5.57007	16.069	10.5824	10.1847	9.63858	4.93137	4.3652	6.5376	3.96593
2	125300594	125506439	-	Fbn1	616	0.746898	0.879561	1.18566	1.18566	31.595	26.6476	0.122291	0.220797	0.43999	-2.27278	14.4689	32.8846	0.230826	1.30329	1.49497	0.239231	0.224909	1.54968	1.51822	0.538171	1.83768	0.335636	0.884687	1.2363	0.252393	0.0839462	0.32047	1.13587
19	34668406	34747112	-	Slc16a12	82	0.37735	0.629809	1.84057	1.84057	2.59126	1.40786	0.173135	0.288244	0.440145	-2.27198	2.99687	6.80882	0.0692479	0.0781971	0.0378473	0	0.122678	0.0198677	0.0467144	0.134543	0.256421	0.157946	0.107889	0.366312	0.155319	0.0629596	0	0.154017
2	144305176	144332081	-	Ovol2	2257	0.0241929	0.1304	0.714548	-1.39949	61.0301	85.4107	1.02432e-08	2.47261e-07	0.440384	-2.27075	70.8322	160.842	3.1854	2.29378	2.46007	2.52901	2.16731	1.21193	2.31237	1.80287	5.59851	5.05429	4.79025	5.49468	2.56276	2.35049	2.58513	1.44391
12	12262139	12376362	+	Fam49a	6929	0.166023	0.405115	0.802238	-1.24651	197.077	245.659	1.86566e-07	3.13956e-06	0.440515	-2.27007	220.148	499.751	6.85553	6.98561	7.56947	8.49268	4.66176	6.15897	6.42324	6.96931	13.3766	13.0108	13.7018	25.0925	9.72683	6.58976	5.51209	5.89115
18	42578020	42579653	-	Gpr151	141	0.0154165	0.099185	2.58717	2.58717	12.8586	4.97015	0.078259	0.154696	0.440695	-2.26914	2.09441	4.75253	0.0692479	0.208526	0.246008	0.0854395	0.368033	0.357618	0.397073	0.457445	0.0854735	0.11846	0.280511	0.137367	0.0194148	0.0839462	0.0640941	0.0962604
3	108212266	108226600	-	Sypl2	132	0.215066	0.470803	0.504601	-1.98176	2.90909	5.76512	0.11359	0.208141	0.441006	-2.26754	4.1468	9.40306	0.43857	0.156394	0.0756946	0.0683516	0.0408926	0.178809	0.0467144	0.0807257	0.299157	0.0789731	0.582599	0.274734	0.174734	0.146906	0.0640941	0.134765
19	8836929	8839247	-	Gng3	540.173	0.141287	0.370621	0.683508	-1.46304	22.4021	32.7753	0.00264562	0.00976687	0.441271	-2.26618	11.3332	25.6832	1.82346	0.912385	0.815938	0.556258	0.594915	0.742768	0.935427	0.444741	1.20284	0.779481	0.653054	0.702882	0.388297	0.387979	0.278949	0.368914
15	100575318	100599985	-	Pou6f1	10032	0.00123013	0.0200175	0.695244	-1.43834	234.542	337.352	9.63247e-14	8.92025e-12	0.441595	-2.26452	338.077	765.581	13.2263	10.6609	7.56947	10.2699	7.44245	6.0795	8.43193	6.75404	30.5784	21.7176	23.3257	24.0623	11.61	12.4241	10.0628	8.52869
9	83834689	83872391	+	Ttk	13186	0.000705593	0.0139809	0.698085	-1.43249	412.457	590.841	1.16314e-14	1.37883e-12	0.442563	-2.25957	373.335	843.574	16.6195	17.7507	19.34	18.3866	12.0429	11.5233	11.118	16.0374	26.4326	23.9094	24.5122	35.0745	13.0662	13.0116	9.63545	11.2817
18	61799393	61911853	-	Ablim3	10101	0.788003	0.901222	0.951371	-1.05111	199.996	210.218	7.78303e-06	7.52688e-05	0.44258	-2.25948	387.225	874.927	6.62471	3.90986	5.62033	9.1933	5.37737	3.77485	10.394	5.13954	28.6123	26.1203	31.5035	27.771	10.8917	12.6129	13.0324	12.1866
11	119538719	119547821	-	Nptx1	4898	0.516486	0.738183	0.844605	-1.18399	131.844	156.102	0.00161713	0.00657349	0.442981	-2.25744	164.184	370.635	4.01638	7.2202	3.48195	4.69917	1.16544	6.31791	4.2043	4.413	9.40209	8.74627	13.9608	16.3009	7.86301	5.54045	4.42249	2.90706
5	137569840	137588082	+	Tfr2	886	0.0011094	0.0187726	0.51915	-1.92623	21.7551	41.9051	2.25757e-05	0.000183585	0.443146	-2.25659	25.9233	58.4984	1.08488	1.04263	1.19219	1.72588	0.55205	0.655633	0.934288	0.511263	1.75221	1.59921	1.85569	2.42682	0.737764	0.692556	1.00414	0.82784
15	81235499	81238965	+	Mchr1	89	0.0310404	0.152118	0.212809	-4.69905	0.739118	3.47315	0.130785	0.23256	0.443243	-2.2561	3.20814	7.23788	0.0461653	0.0781971	0.113542	0.170879	0	0.0397353	0	0.0538171	0.405999	0.0987164	0.280511	0.160261	0.116489	0.188879	0.0427294	0.0577562
17	43637739	43667215	-	Slc25a27	7019.99	0.0920331	0.289637	0.827272	-1.20879	205.124	247.953	1.73693e-13	1.48269e-11	0.444198	-2.25125	222.854	501.7	7.22487	9.20118	5.45001	8.69774	5.58183	6.43713	7.194	5.83916	18.0349	13.8202	14.716	18.7963	7.9989	6.88359	7.15716	6.0259
11	99619598	99620405	-	Gm11562	6396.06	0.311485	0.569793	0.32105	-3.11478	1.10138	3.43057	0.427167	0.564385	0.444286	-2.2508	319.327	718.742	0	0	0.388727	0	0.0204463	0.059603	0	0.0538171	19.0153	20.5992	7.50454	46.4003	32.6635	3.8947	0.604779	3.18645
7	6286580	6307884	+	Zfp667	6056	2.84289e-05	0.00137033	0.568871	-1.75787	162.092	284.936	1.22328e-09	3.81464e-08	0.444834	-2.24803	174.526	392.34	10.1102	8.0543	5.82849	10.9533	5.62273	3.93379	5.46559	4.81663	14.039	11.076	12.4935	13.5078	5.72738	6.96753	4.52932	4.77452
4	94739289	94874977	+	Tek	128	0.558425	0.767747	0.684479	-1.46097	2.16328	3.16048	0.157629	0.268424	0.445301	-2.24567	4.9524	11.1215	0.115413	0.156394	0.113542	0.0170879	0	0.178809	0.0467144	0.0269086	0.726525	0.157946	0.129466	0.434995	0.155319	0.0629596	0.149553	0.250277
15	98771752	98778151	-	Wnt10b	1764	0.000132182	0.0043342	0.393083	-2.54399	38.5674	98.1151	0.000791914	0.00363486	0.445602	-2.24416	48.0246	107.775	3.06999	1.64214	1.64636	5.43395	1.1041	0.913912	1.51822	1.21089	3.22663	3.21815	3.73295	3.86917	0.931912	1.65794	1.83736	1.61717
2	175469985	176681091	+	Zfp973	278.881	0.448434	0.688073	1.51405	1.51405	13.0238	8.60193	0.137067	0.241232	0.445641	-2.24396	7.76289	17.4196	0.0501811	0.0971422	0.123419	0.721399	0.0952496	0.492974	0.195859	0.846943	0.404746	0.772189	0.592844	0.492719	0.102504	0.562926	0.161853	0.157528
7	6706760	6707625	+	Peg3os	83.2963	0.267627	0.527035	2.21705	2.21705	4.78799	2.15962	0.254053	0.386723	0.445718	-2.24357	2.2536	5.05611	0.0726227	0.125074	9.30182e-21	0.0784815	0.160418	4.39971e-13	0.126017	0.325454	0.0736484	0.291932	0.202727	0.0856944	0.136747	0.0554091	0.0927189	0.00054689
4	63215412	63334991	+	Col27a1	2233	0.000457908	0.0102593	0.487296	-2.05214	57.6326	118.27	7.14e-05	0.000481037	0.446131	-2.24149	60.669	135.989	2.67758	3.31035	2.57362	5.74154	1.02232	1.9669	1.37808	2.77158	4.14547	4.28429	5.00604	4.28127	2.03856	2.01471	2.09374	1.50166
3	90654302	90658131	+	S100a7a	1341	0.00445619	0.0463517	4.57803	4.57803	62.1922	13.5849	0.124685	0.224113	0.446657	-2.23886	46.8271	104.839	0.253909	0.886234	0.548786	0.0341758	2.7398	1.74835	1.40143	1.64142	1.88042	2.40868	1.46729	7.9215	3.20345	1.00735	0.470023	1.21288
4	129136999	129144594	+	Fndc5	66	0.0501544	0.203913	6.97641	6.97641	1.44701	0.207415	0.223473	0.35033	0.447165	-2.23631	2.9105	6.50878	0.0230826	0	0	0	0	0.119206	0.0233572	0.0269086	0.12821	0.17769	0.086311	0.45789	0.0776593	0.167892	0.0854588	0.0385042
X	12936873	12938542	+	AA414768	265	0.28906	0.547519	0.659899	-1.51538	6.05103	9.16963	0.0258255	0.0630877	0.447184	-2.23622	9.10992	20.3718	0.300074	0.234591	0.35955	0.222143	0.102232	0.198677	0.280287	0.161451	0.705157	0.296149	0.453133	1.21341	0.116489	0.398744	0.427294	0.211773
7	19083849	19093821	+	Dmpk	17993.9	0.000241784	0.00638077	0.544105	-1.83788	377.663	694.099	1.04848e-06	1.37164e-05	0.447309	-2.23559	590.877	1320.96	21.5361	14.3622	16.1986	31.8687	11.0614	10.4504	14.9019	9.76779	48.1	35.7156	41.9467	46.3609	24.9675	17.0621	17.6472	14.7663
1	171051169	171059404	-	Fcgr3	765	0.0308051	0.151793	0.60987	-1.63969	16.4931	27.0437	0.000125494	0.00076917	0.447521	-2.23453	26.0505	58.2105	0.738644	0.625577	0.984031	0.905659	0.572497	0.377485	0.560573	0.511263	2.00863	0.967421	2.30882	2.33524	0.698934	0.860448	0.811859	0.904848
7	143607685	143627846	-	Tnfrsf26	106	0.503483	0.729542	0.723903	-1.3814	4.04516	5.58798	0.105815	0.196891	0.447537	-2.23445	2.60335	5.81706	0.0461653	0.208526	0.264931	0.153791	0.102232	0.0993383	0.163501	0.134543	0.170947	0.0789731	0.1942	0.320523	0.0194148	0.104933	0.149553	0.0577562
1	130689043	130729254	-	Pfkfb2	70272.4	0.000680673	0.0138123	0.699789	-1.429	1952.85	2790.63	1.85196e-14	2.09615e-12	0.447844	-2.23292	2167.93	4840.81	88.0373	83.9575	73.0641	96.837	47.0265	65.4242	61.4762	65.2263	188.489	145.495	151.778	144.372	82.1442	77.4642	57.6634	56.0043
13	54371349	54383918	+	Cplx2	1691	0.351395	0.60536	0.795232	-1.2575	39.1746	49.2619	0.000713209	0.00332555	0.4482	-2.23115	59.3814	132.489	1.03872	1.40755	1.38143	2.1189	0.715621	0.794706	2.12551	1.23779	4.1882	3.9684	5.56706	3.54865	2.8734	2.01471	1.0896	1.50166
2	93403547	93417831	+	Gm13807	156	0.230892	0.488849	0.539165	-1.85472	2.77392	5.14485	0.0788547	0.155531	0.448399	-2.23015	5.5845	12.4543	0.253909	0.0781971	0.0189237	0.273406	0.0613389	0.0993383	0.0233572	0.161451	0.427368	0.276406	0.258933	0.66394	0.252393	0.146906	0.128188	0.173269
1	133702674	133753748	-	Atp2b4	124672	1.04008e-08	3.53164e-06	0.490603	-2.03831	2946.2	6005.26	1.16071e-10	4.76763e-09	0.448858	-2.22788	3667.27	8170.23	202.84	147.635	134.518	247.399	76.3437	83.8589	116.09	85.0032	287.131	245.124	251.426	280.174	115.84	131.855	111.739	102.58
3	89869324	89913197	-	Il6ra	53043	3.76202e-06	0.000324766	0.576525	-1.73453	1381.76	2396.71	1.61319e-11	8.24398e-10	0.44894	-2.22747	1584.16	3528.66	83.6291	73.9488	47.4226	89.9677	45.9424	39.3384	43.6312	39.717	109.921	92.1416	119.369	138.76	51.7794	52.7177	55.5479	39.6206
2	57107226	57124004	-	Nr4a2	9234.96	9.20911e-05	0.00329544	0.402578	-2.48399	252.269	626.633	0.000590299	0.00283462	0.449036	-2.22699	201.335	448.372	15.8115	12.9546	9.9539	36.6872	5.39782	9.09939	8.87575	7.45366	19.8726	13.1095	13.9391	11.4244	7.26116	6.21201	4.23022	7.58534
9	106448640	106452919	+	Abhd14b	10038	4.26651e-05	0.00186797	0.567103	-1.76335	213.444	376.376	4.30411e-09	1.16608e-07	0.449048	-2.22693	336.506	749.375	10.4795	11.1822	9.04551	15.1911	5.58184	5.3444	8.19838	7.18458	25.7062	18.2625	21.8798	31.8691	11.843	11.6265	10.5969	8.3554
10	127048246	127053007	+	Cyp27b1	524	0.0278488	0.143228	0.536651	-1.86341	19.2397	35.8515	0.00718504	0.0223965	0.4494	-2.22519	10.2943	22.9068	0.992553	0.781971	1.00295	1.53791	0.38848	0.476824	0.397073	1.15707	0.747893	1.12537	0.539444	0.549468	0.330052	0.461704	0.277741	0.231025
16	37777055	37836517	+	Fstl1	2968	0.698991	0.854105	0.919806	-1.08719	86.3586	93.8879	0.000169282	0.000991045	0.449688	-2.22376	98.6893	219.462	1.56962	3.36248	3.5198	2.95621	1.41079	1.94703	3.69044	3.74029	7.75672	6.49554	5.17866	9.1349	4.03829	3.56771	2.35012	2.48352
15	98903921	98918099	-	Lmbr1l	19260	8.15346e-06	0.00059045	0.579084	-1.72687	475.367	820.895	5.05777e-11	2.31386e-09	0.449776	-2.22333	599.471	1332.82	27.8838	20.9829	24.2791	27.0502	14.4555	12.616	16.5836	14.6113	44.5103	32.2408	36.6174	60.4186	20.6768	21.2174	17.4122	16.2295
4	126150602	126163342	-	Sh3d21	15341.1	0.00301402	0.0358398	0.658704	-1.51813	264.018	400.815	7.4183e-09	1.89869e-07	0.449918	-2.22263	585.056	1300.36	9.97171	12.4333	9.48077	16.934	6.93129	7.88749	8.59547	8.98746	40.0878	29.6743	46.2405	53.7574	17.5122	22.4137	18.6087	15.2284
9	88548020	88571087	+	Zfp949	19568.2	0.679175	0.842801	0.861251	-1.1611	359.718	417.67	0.0266579	0.0648103	0.449959	-2.22243	774.181	1720.56	15.6731	13.2153	12.6788	9.99638	12.1656	9.87427	11.9355	9.92928	62.1624	56.9387	13.0761	91.2142	10.5422	11.4166	40.1875	34.7308
19	42247578	42270349	+	Golga7b	2429	0.0189481	0.112972	0.453025	-2.20738	32.3555	71.4211	0.0153294	0.0417751	0.450303	-2.22073	93.3654	207.339	1.45421	1.98099	1.66528	3.52011	0.470265	0.93378	0.84086	1.80287	4.31641	4.28428	4.1645	14.309	4.93137	3.79857	1.73054	1.34765
4	33063112	33095866	+	Gabrr2	27	0.33246	0.587758	0.313869	-3.18604	0.222857	0.710034	0.400064	0.540158	0.450444	-2.22003	1.12005	2.48655	0.0230826	0.0521314	0.0189237	0	0	0	0.0233572	0	0.235052	0.0197433	0	0.0686835	0.0388297	0.0419731	0.0213647	0.0385042
9	107674474	107679593	-	Gnat1	263	0.00765514	0.0647677	0.33257	-3.00689	5.77799	17.3738	0.0492041	0.106553	0.450778	-2.21839	6.63447	14.7178	1.01564	0.338854	0.529863	0.273406	0.38848	0.0794706	0.140143	0.0807257	0.405999	0.375122	0.431555	0.709729	0.213563	0.251838	0.299106	0.0770083
1	150562502	150993436	-	Hmcn1	5872	0.92107	0.968228	0.966152	-1.03503	135.035	139.766	0.0210586	0.0538535	0.450819	-2.21819	215.896	478.898	2.19285	2.42411	5.63925	6.30544	2.10597	2.38412	7.54438	4.84354	14.8297	17.0977	15.7518	14.6296	12.7555	6.44287	3.90974	4.1392
4	85205456	85389380	+	Sh3gl2	13074	0.0232195	0.127244	0.79634	-1.25575	596.742	749.356	5.46768e-15	7.32861e-13	0.450899	-2.21779	274.924	609.724	25.4601	23.9805	20.2105	22.5902	15.8459	16.7683	20.204	20.5312	23.0565	18.4205	14.0471	23.8103	9.37737	9.1921	8.67407	7.3928
16	18052860	18071633	+	Dgcr6	45309.9	1.74806e-05	0.000978402	0.676723	-1.47771	1305.12	1928.58	1.76155e-18	5.38331e-16	0.451635	-2.21418	1359.31	3009.74	63.3611	57.1876	49.9964	65.8898	41.5871	31.5495	44.3788	42.7843	120.113	80.1767	95.2012	96.5922	42.8676	43.1906	46.3399	38.7545
14	76532812	76556890	-	Serp2	91	0.172223	0.414248	0.420429	-2.37852	1.28039	3.04543	0.128708	0.22975	0.452208	-2.21137	3.37569	7.4649	0.0923305	0.130329	0.0189237	0.136703	0.0204463	0.0198677	0.116786	0	0.277789	0.138203	0.1942	0.366312	0.135904	0.167892	0.0854588	0.0385042
4	32982998	33022181	+	Rragd	978	0.0500167	0.203747	0.492403	-2.03086	9.20318	18.6904	0.0153151	0.0417436	0.452277	-2.21104	42.3615	93.6628	0.854057	0.338854	0.681252	0.41011	0.286248	0.178809	0.350358	0.322903	2.45736	1.1846	1.48886	7.12019	0.990157	1.80484	1.15369	1.38615
1	105780723	105847982	+	Tnfrsf11a	4124	6.26698e-05	0.00246673	0.434626	-2.30083	89.831	206.686	0.0001192	0.000736504	0.452775	-2.2086	121.031	267.31	5.90915	4.45724	3.67119	10.9192	2.474	2.06624	3.80723	2.71776	9.48756	7.26553	9.32158	8.76859	2.60159	4.28125	4.7216	3.63864
2	9881246	9886768	+	4930412O13Rik	15496	0.00731324	0.062898	0.65704	-1.52198	415.698	632.684	3.84533e-07	5.89334e-06	0.453254	-2.20627	481.296	1061.87	18.1429	21.1914	11.1271	27.1869	12.6563	11.265	16.7471	10.1176	38.9973	26.7521	31.1151	41.5306	17.4539	14.6906	14.1648	14.2658
4	154922210	154928078	-	Tnfrsf14	65	0.279047	0.538378	0.352634	-2.8358	0.365367	1.03611	0.184224	0.302975	0.453278	-2.20615	2.89425	6.38515	0	0.0521314	0.0756946	0	0	0.0397353	0	0	0.12821	0.236919	0.237355	0.228945	0.116489	0.125919	0.0854588	0.0385042
13	73681157	73700696	-	Slc6a19	7680	0.00331866	0.0385041	0.615662	-1.62427	292.99	475.894	2.02611e-06	2.38697e-05	0.453424	-2.20544	165.797	365.656	11.6798	12.6419	16.0094	17.2759	8.11718	8.76163	9.95018	9.04128	10.0218	8.43038	10.5084	18.7735	5.80504	5.26762	6.28122	3.56163
10	121780991	122047316	-	Srgap1	13650	5.09372e-05	0.00210357	0.674694	-1.48215	480.594	712.314	5.52241e-16	1.00455e-13	0.454332	-2.20104	348.701	767.503	24.8137	21.9734	19.3211	21.5134	16.4593	12.6159	14.4114	15.311	23.9967	21.1253	23.153	31.7776	12.1537	12.8018	9.87052	9.12548
11	79513385	79523763	-	Evi2b	463.743	0.163258	0.401059	0.71506	-1.39848	14.2475	19.9249	0.000652218	0.00308446	0.454426	-2.20058	13.7249	30.2028	0.667154	0.522975	0.640377	0.596382	0.402546	0.314469	0.492877	0.557702	1.20805	0.773358	0.911014	1.04612	0.196537	0.626594	0.40233	0.505606
15	79915807	79932647	-	Cbx7	13037	0.0038574	0.0422739	0.6637	-1.50671	349.882	527.17	2.18761e-08	4.78893e-07	0.454517	-2.20014	408.926	899.694	14.0342	14.8314	14.2874	20.9327	11.1228	8.56296	12.7063	10.5212	27.1806	20.8094	26.3896	43.0188	12.9109	13.4734	13.5239	11.5898
5	136967869	136975846	+	Cldn15	357	0.0505893	0.205204	0.466228	-2.14487	9.91052	21.2568	0.0429906	0.0956659	0.454596	-2.19975	9.05629	19.9216	1.38496	0.234591	0.510939	0.495549	0.55205	0.198677	0.327001	0.107634	0.79063	0.414609	0.755221	0.641046	0.135904	0.440717	0.277741	0.288781
6	17197751	17205696	+	D830026I12Rik	77	0.363945	0.616801	0.548572	-1.82292	2.14508	3.91031	0.224662	0.351809	0.455422	-2.19577	2.10907	4.63102	0	0.104263	0.113542	0.239231	0.0613389	0.139074	0.0467144	0	0.213684	0.0789731	0.129466	0.183156	0.0582445	0.0839462	0.106823	0.0192521
9	114368324	114377239	+	4930520O04Rik	568	0.750238	0.881141	1.07026	1.07026	23.2545	21.728	0.000192175	0.00110351	0.455857	-2.19367	16.0718	35.2562	0.900222	0.9123	0.454168	0.478461	0.55205	0.735103	0.910932	0.645805	1.17526	1.28331	0.841532	1.28209	0.56303	0.629596	0.470023	0.365789
2	24291196	24293821	+	Il1f10	924	0.048891	0.200878	0.467698	-2.13813	14.3862	30.7596	0.0342592	0.0794115	0.456267	-2.1917	34.3046	75.1854	1.43112	0.286723	1.05973	0.939835	0.572496	0.278147	0.607288	0.295994	1.75221	1.28331	1.27309	5.51757	1.37845	1.74188	0.662306	0.55831
18	44425060	44812183	-	Mcc	61473.3	0.00093066	0.0166321	0.718334	-1.39211	1754.09	2441.88	3.60799e-15	5.25048e-13	0.456462	-2.19076	1911.73	4188.14	92.26	68.8576	58.1123	81.072	62.4308	48.4532	54.9883	47.8949	157.502	120.567	123.25	144	63.9613	61.9775	56.4895	58.1824
15	12357054	12592557	-	Pdzd2	110186	0.00639533	0.0576523	0.721478	-1.38604	3887.94	5388.85	5.78383e-11	2.60699e-09	0.456494	-2.19061	2934.21	6427.71	147.406	163.171	180.929	165.992	105.564	119.524	134.374	116.191	190.585	155.617	183.519	308.641	91.4633	97.9022	99.0467	81.1668
3	121426541	121458206	+	Cnn3	35556	0.0086154	0.0696345	0.597966	-1.67234	965.877	1615.27	6.22637e-05	0.000429134	0.457021	-2.18808	1070.19	2341.67	52.1667	36.883	60.3097	46.7696	32.8163	25.0134	31.906	28.3885	60.7717	46.1993	54.5701	144.167	37.2571	42.3718	29.8038	25.586
5	13396784	13603486	+	Sema3a	65	0.803248	0.909225	0.80789	-1.23779	2.36846	2.93166	0.359098	0.499319	0.457089	-2.18776	1.791	3.91829	0	0.104263	0.246008	0	0	0.139074	0.0934289	0.0538171	0.0641051	0.138203	0.1942	0.114472	0.0388297	0.125919	0.0640941	0
19	20692953	20727557	-	Aldh1a7	2890	0.0216254	0.122248	0.581113	-1.72084	67.934	116.903	0.000784801	0.00361197	0.457682	-2.18492	94.572	206.633	3.37006	3.41461	4.29567	3.17835	1.30856	1.43047	3.62037	2.07196	6.88062	5.90324	4.57448	9.54701	2.25212	4.32323	3.9311	1.46316
14	20262756	20269163	-	Kcnk16	50	0.548527	0.760847	1.71029	1.71029	1.49965	0.876845	0.315112	0.454377	0.457697	-2.18485	1.92081	4.19669	0.0230826	0.0521314	0.0378473	0	0	0.059603	0.0233572	0.107634	0.106842	0.0789731	0.0431555	0.320523	0.0776593	0.146906	0	0.0192521
13	12269427	12340733	-	Actn2	120	0.0783152	0.265051	0.369118	-2.70916	1.63482	4.42899	0.098931	0.186395	0.458058	-2.18313	4.33588	9.46581	0.346239	0.0260657	0.0756946	0.102527	0.0613389	0.0397353	0.0934289	0	0.448736	0.335636	0.237355	0.20605	0.116489	0.167892	0.106823	0.154017
11	102195747	102230173	-	Hdac5	79100.9	8.38983e-07	0.000101743	0.643742	-1.55342	2208.63	3430.93	2.24995e-18	6.6114e-16	0.458296	-2.182	2390.4	5215.86	113.22	90.97	93.6506	121.156	70.6419	56.3644	73.5509	70.2591	188.531	148.05	166.542	176.315	80.1047	83.0619	73.9657	64.0708
2	92403647	92434070	-	Cry2	56040	0.00849721	0.0690855	0.721268	-1.38645	1671.46	2317.39	3.17351e-10	1.16286e-08	0.458464	-2.1812	1706.91	3723.1	76.7266	71.3158	60.726	75.8361	51.2589	50.7221	54.2588	47.7358	137.698	88.7066	109.485	149.477	64.5737	66.989	46.6605	37.2335
3	146149833	146195513	+	Mcoln2	270	0.510429	0.734333	0.800019	-1.24997	7.34263	9.17807	0.0126482	0.0357964	0.458808	-2.17956	8.94902	19.5049	0.323157	0.208526	0.132466	0.444285	0.327141	0.0794706	0.256929	0.242177	0.705157	0.631785	0.582599	0.618152	0.310637	0.272825	0.170918	0.36579
10	23894688	23905344	+	Vnn1	151	0.797462	0.905491	1.16113	1.16113	3.61856	3.11641	0.136828	0.240978	0.458822	-2.1795	5.74358	12.5181	0.0692479	0.0521314	0.056771	0.187967	0.143124	0.059603	0.233572	0	0.0641051	0.454095	0.47471	0.641046	0.194148	0.167892	0.106823	0.250277
14	45134448	45219426	-	Txndc16	4248.99	0.000165904	0.00505991	0.580783	-1.72181	109.16	187.953	3.7821e-08	7.78848e-07	0.458968	-2.1788	129.685	282.557	5.86299	4.82215	5.71494	6.45921	2.94427	2.62253	4.43787	3.44429	11.1115	9.71365	9.38632	6.52492	3.78589	5.01578	4.46522	3.09958
7	98177194	98184800	+	Gm16938	355	0.252799	0.512619	0.734965	-1.36061	12.6434	17.2028	0.00402028	0.0138762	0.459103	-2.17816	9.36336	20.3949	0.507818	0.338854	0.529862	0.683516	0.306695	0.33775	0.58393	0.322903	0.448736	0.868704	0.712065	0.618151	0.232978	0.335785	0.384565	0.231025
18	46713205	46728343	-	Cdo1	505	0.408287	0.655868	0.772785	-1.29402	18.5039	23.9444	0.0126289	0.0357483	0.459201	-2.1777	13.6477	29.7206	1.26954	0.469183	0.946183	0.273406	0.613389	0.536427	0.467144	0.645805	1.624	0.493582	0.798376	0.961569	0.368882	0.440717	0.384565	0.519806
6	52214492	52215289	-	Mira	9372	0.00705925	0.061567	0.701055	-1.42642	333.783	476.116	3.82123e-09	1.05015e-07	0.459256	-2.17744	243.018	529.156	14.4497	13.1632	11.2028	19.241	8.40343	9.61594	10.7677	12.2972	15.7912	12.9516	17.6506	22.6656	6.83402	8.20574	8.75953	6.81524
2	27021365	27027999	-	Slc2a6	712	0.000965746	0.0171167	0.510354	-1.95943	26.1795	51.2968	0.00041632	0.00211581	0.45954	-2.17609	13.6145	29.6264	2.19285	1.17296	1.21111	1.70879	0.736067	0.516559	1.02772	0.968708	0.726525	1.16485	0.906266	1.05315	0.465956	0.377758	0.341835	0.519806
2	71981215	72257475	+	Rapgef4	11110	0.0716456	0.25143	0.759836	-1.31607	499.57	657.471	4.25371e-07	6.41626e-06	0.459616	-2.17573	234.583	510.389	23.3827	19.7317	22.2921	15.4304	15.437	12.4968	17.5412	15.8491	16.3041	11.8262	14.6729	23.7874	4.56249	7.30331	8.31087	9.27951
18	34579846	34597469	-	4933408B17Rik	264	0.691969	0.850762	1.17504	1.17504	11.7673	10.0144	0.0560846	0.118399	0.459676	-2.17545	7.26887	15.813	0.507818	0.390986	0.321702	0.0512637	0.38848	0.238412	0.42043	0.403628	0.448736	0.552812	0.690488	0.366312	0.504786	0.188879	0.0640941	0.154017
5	28456840	28467102	-	Shh	445	0.0758219	0.259708	0.436244	-2.29229	13.0033	29.8074	0.0988047	0.186239	0.459758	-2.17506	10.1866	22.1565	0.669396	1.12083	0.35955	1.50374	0.38848	0.357618	0.140143	0.726531	0.512841	0.710758	0.172622	1.48814	0.310637	0.692556	0.235012	0.0577562
16	89015277	89015847	+	Gm10229	22019.8	0.137567	0.365253	0.181654	-5.50498	3.13924	17.2815	0.487376	0.619663	0.459881	-2.17448	1125.46	2447.28	0	0	1.91129	0.0512637	0	0.198677	0.0233572	0.161451	67.8539	59.3886	33.2011	158.363	112.72	16.2913	1.92282	11.3086
2	4017683	4614044	+	Frmd4a	12456	0.00247395	0.0319473	0.663297	-1.50762	398.203	600.34	9.84113e-09	2.39066e-07	0.460011	-2.17386	343.355	746.408	21.4208	16.3692	12.0733	23.7183	9.89608	12.5365	13.1034	13.2928	30.2363	24.6986	24.1239	18.0179	9.45497	11.8573	11.0028	10.8967
X	100402222	100442718	-	Awat2	1169	0.310569	0.568964	0.751363	-1.33092	44.8786	59.7296	0.00625271	0.0199544	0.460285	-2.17257	29.4664	64.0177	0.969471	2.16346	2.36546	1.76006	1.49258	0.576162	1.61165	1.91051	1.11116	1.99407	3.51717	1.73998	0.698934	1.44807	1.00414	0.577562
17	57358686	57483530	+	Adgre1	1665	0.17788	0.422117	0.791666	-1.26316	49.6908	62.7674	3.71832e-06	4.00394e-05	0.460332	-2.17235	52.7492	114.589	1.82353	2.13739	2.38438	1.36703	1.16544	1.74835	1.4715	1.69524	4.42325	2.88252	4.27239	3.36549	1.84441	2.24556	1.15369	1.4054
19	20601982	20643463	+	Aldh1a1	846	0.0669162	0.240834	0.636179	-1.57189	18.6868	29.3735	0.000785764	0.00361434	0.460539	-2.17137	29.333	63.6929	0.854057	0.72984	0.927259	1.04236	0.38848	0.397353	0.794145	0.75344	3.18389	1.69792	1.61833	1.78577	0.504786	1.11229	0.875953	1.19363
11	9118008	9136171	+	Upp1	2114	0.0517626	0.207713	2.96733	2.96733	56.459	19.0269	0.160061	0.271311	0.461432	-2.16717	88.1661	191.071	0.461653	0.677708	1.17327	0.0170879	1.69704	1.90729	1.16786	2.12577	2.35052	4.75812	3.19351	14.6295	5.74679	1.34314	1.73054	2.27174
4	118471191	118489850	-	Tie1	197	0.20638	0.459382	2.13664	2.13664	15.625	7.31288	0.216232	0.341836	0.46189	-2.16502	3.67752	7.96188	0.115413	0.469183	0.340626	0	0.38848	0.456956	0.537216	0.538171	0.66242	0.0197433	0.151044	0.20605	0.0582445	0.104933	0.0640941	0.231025
6	86028681	86124410	+	Add2	3069	0.217728	0.474118	0.609429	-1.64088	49.2617	80.8325	0.0516822	0.110711	0.461931	-2.16482	119.314	258.294	0.87714	2.34591	2.97102	3.48594	0.695174	1.2914	2.10215	2.04505	9.4662	5.54786	7.55221	11.1267	8.32896	3.71462	1.83736	1.21288
11	102799478	102819687	-	Gjc1	110	0.590837	0.787103	0.689606	-1.4501	2.79176	4.04833	0.241977	0.372272	0.462047	-2.16428	3.59733	7.78564	0.115413	0.156394	0.056771	0.170879	0	0.0397353	0.233572	0.0807257	0.277789	0.276406	0.366822	0.091578	0.271808	0	0.0213647	0.154017
19	5465043	5468508	-	Ctsw	1969	3.08393e-05	0.00143229	0.42141	-2.37299	26.0586	61.8366	5.12735e-05	0.00036542	0.462124	-2.16392	74.9445	162.174	1.15413	1.98099	1.60851	2.73406	0.797406	0.516559	0.770788	1.15707	5.79083	4.34352	5.69652	5.31152	3.3976	2.03569	1.79463	2.19474
9	104098138	104126644	-	Ackr4	14188	0.000400334	0.00929652	0.560911	-1.78281	330.675	589.532	2.05392e-06	2.4049e-05	0.462652	-2.16145	455.327	984.166	18.5815	13.3717	12.9059	26.6742	7.31978	8.36428	13.3136	11.8936	29.6807	29.378	36.8332	32.3957	17.784	15.4461	14.058	10.1458
4	112804616	113286974	-	Skint6	26034	1.35133e-10	1.21461e-07	0.435912	-2.29404	540.063	1238.93	2.05544e-09	6.13422e-08	0.462734	-2.16107	813.175	1757.33	33.2159	30.8879	43.0703	42.8394	16.2548	13.5497	15.5092	21.2309	52.7585	46.4165	51.614	78.3221	28.035	28.1429	24.313	21.9666
X	98148757	98323219	+	Ar	7993	0.232783	0.490654	0.825305	-1.21167	280.014	339.285	1.61634e-06	1.97109e-05	0.463038	-2.15965	228.326	493.104	5.70141	9.98317	10.4459	14.7639	6.99264	7.21196	9.95018	10.4136	14.6801	16.5054	16.4854	16.5298	7.96008	7.91192	7.39219	5.52535
17	51736187	51833291	-	Satb1	16245	3.03838e-05	0.00142041	0.545834	-1.83206	447	818.929	1.11016e-07	2.01225e-06	0.463676	-2.15668	461.369	995.025	28.2073	22.1038	16.2743	33.6459	17.502	11.1259	12.6363	13.2659	34.2324	25.2713	32.6258	37.6153	12.2313	14.7534	17.3054	13.7844
9	86743633	86757507	+	Prss35	512	0.798297	0.905874	0.929967	-1.07531	29.7319	31.9709	0.0139063	0.0386201	0.464163	-2.15442	8.40626	18.1106	0.692479	1.32935	1.26789	0.64934	0.879191	0.794706	0.981003	0.995617	0.491473	0.750245	0.582599	0.526573	0.582445	0.251838	0.0854588	0.134765
13	3924695	3935278	+	Tubal3	327	0.263014	0.521929	0.733336	-1.36363	13.3366	18.1862	0.00828507	0.0251546	0.464272	-2.15391	7.67655	16.5346	0.784809	0.677708	0.548786	0.273406	0.470265	0.33775	0.467144	0.349811	0.512841	0.710758	0.302088	0.618151	0.330052	0.188879	0.192282	0.250277
8	117158135	117205187	+	Gan	9027	2.43126e-09	1.32677e-06	0.320612	-3.11904	170.09	530.518	5.13024e-05	0.000365455	0.464413	-2.15326	256.195	551.653	17.1504	9.46185	19.1129	18.267	5.56139	4.49009	5.69916	5.05881	17.2015	13.5834	12.9466	28.1831	7.37764	11.3117	7.90494	5.75637
16	89047289	89047900	-	Krtap6-5	8421	0.44499	0.685803	0.4259	-2.34797	1.62858	3.82385	0.463734	0.597473	0.465093	-2.15011	435.982	937.409	0	0	0.416321	0.0170879	0	0.139074	0	0.0538171	21.3897	21.4412	10.8104	68.5461	42.4602	7.61811	1.02551	4.02368
12	3962554	4038916	-	Efr3b	305	0.00775047	0.0652046	2.91035	2.91035	10.4438	3.58851	0.0245885	0.0607836	0.465125	-2.14996	11.7068	25.1691	0.115413	0.130329	0.113542	0.0854395	0.204463	0.417221	0.303644	0.349811	1.23937	0.513325	0.819954	0.709729	0.815423	0.230852	0.192282	0.231025
2	112479072	112480818	-	Chrm5	262	0.0533908	0.211253	0.407156	-2.45606	4.16346	10.2257	0.0723382	0.14519	0.465453	-2.14844	9.24823	19.8693	0.138496	0.156394	0.302779	0.598077	0.16357	0.139074	0.140143	0.0538171	0.641051	0.335636	0.431555	1.19051	0.232978	0.503677	0.341835	0.0962604
16	88895968	88896450	-	Krtap19-5	6750	0.031086	0.152193	0.0476247	-20.9975	0.135172	2.83828	0.523273	0.651268	0.465609	-2.14772	349.357	750.322	0	0	0.321702	0	0	0	0	0	21.4325	16.9002	9.36474	50.0703	35.6262	5.70834	0.555482	2.31025
14	40815868	40892966	-	Sh2d4b	49	0.609733	0.798164	1.49787	1.49787	1.29112	0.861971	0.232518	0.361449	0.46593	-2.14625	1.92662	4.135	0.0692479	0.0260657	0	0.0170879	0.0613389	0	0.0467144	0.0538171	0.256421	0.0789731	0.0431555	0.160261	0.0582445	0.0839462	0.0427294	0.0577562
11	73019008	73042066	+	Camkk1	24369	7.1407e-05	0.00270744	0.562738	-1.77702	659.975	1172.79	1.25806e-07	2.24307e-06	0.466075	-2.14558	711.731	1527.07	37.6247	29.8192	22.8598	52.6307	22.266	15.7948	22.8901	19.9392	49.7242	40.9871	50.1251	58.2436	25.1422	23.316	22.3047	18.9055
4	116596730	116600267	+	Ccdc17	1935.92	0.104237	0.311869	0.738275	-1.35451	41.0841	55.6488	1.3226e-05	0.000117496	0.466472	-2.14375	71.7084	153.725	1.31571	2.21559	1.09757	2.21409	1.04647	1.25974	1.78655	0.914891	6.10415	3.7984	5.06037	5.0792	2.31173	1.83445	2.35793	2.50277
2	156420909	156543215	+	Epb41l1	18181	0.0352938	0.164167	0.812421	-1.23089	800.54	985.376	1.98667e-14	2.23208e-12	0.466919	-2.1417	417.239	893.602	40.0252	33.5728	20.9674	27.8874	22.7772	21.2982	28.0988	26.1552	31.3687	30.5623	25.1596	29.1219	15.3959	12.0882	12.4343	12.5716
7	139600915	139683816	-	Cfap46	119	0.376988	0.62955	0.588929	-1.698	1.47125	2.49818	0.099543	0.18734	0.467248	-2.14019	4.99546	10.6912	0.0692479	0.0781971	0	0.153791	0.0204463	0.0198677	0.116786	0.0269086	0.405999	0.335636	0.237355	0.412101	0.155319	0.0839462	0.235012	0.154017
11	96291037	96306911	-	Hoxb5os	86	0.900674	0.958378	0.911168	-1.09749	1.62177	1.77988	0.237073	0.366721	0.467405	-2.13947	3.50793	7.50513	0	0.156394	0.0756946	0	0.0817852	0.0397353	0.0700717	0	0.0854735	0.236919	0.107889	0.549468	0.135904	0.104933	0.0640941	0.134765
2	130112416	130154233	+	Tgm6	3400.01	0.0333711	0.158653	3.38755	3.38755	14.3202	4.22731	0.148327	0.256076	0.467412	-2.13944	173	370.122	0.0461653	0.0781971	0.321702	0.0512637	0.38848	0.476824	0.350358	0.538171	7.07293	7.48269	4.89815	28.8473	13.0079	5.16268	1.68781	2.02147
X	96455436	96574485	+	Heph	17027	0.0324097	0.156369	0.755565	-1.32351	506.24	670.016	5.44024e-09	1.43076e-07	0.46749	-2.13908	535.228	1144.9	17.0119	20.6701	18.9615	24.9996	12.6767	14.5431	16.9574	18.1095	34.1468	32.2209	32.3017	50.528	21.764	17.8175	13.5238	14.3235
X	36195904	36199159	+	Zcchc12	216	0.43312	0.677151	1.30268	1.30268	14.3187	10.9916	0.0473672	0.103319	0.467578	-2.13868	3.85702	8.24893	0.5309	0.390986	0.170313	0.290494	0.408926	0.298015	0.654002	0.403628	0.384631	0.138203	0.258933	0.297628	0.155319	0.209865	0.0854588	0.0385042
10	66912190	66920385	-	1110002J07Rik	909	0.0134222	0.0913121	0.506099	-1.9759	21.0611	41.6146	0.0044102	0.0149884	0.467699	-2.13813	28.9297	61.8553	1.54654	1.48575	1.0408	1.09363	0.674728	0.516559	0.770788	0.618897	2.28642	1.10562	0.884688	3.80049	1.12606	1.0913	0.576847	0.847091
13	46749088	46929719	-	Kif13a	28154	0.000211455	0.00593516	0.619659	-1.61379	841.797	1358.49	3.97574e-09	1.0887e-07	0.468065	-2.13645	803.359	1716.34	52.4437	36.7787	28.745	49.0081	17.6043	27.3379	29.29	29.2227	63.1863	54.5704	63.2444	42.4693	26.2877	26.0233	25.3813	23.449
1	162829561	162866611	-	Fmo1	58	0.716816	0.864274	1.31871	1.31871	1.79104	1.35818	0.266769	0.401243	0.468483	-2.13455	2.103	4.48896	0.0230826	0.0260657	0.0946183	0.0170879	0.0817852	0.0794706	0.0467144	0	0.341894	0.0197433	0.0647332	0.160261	0.0388297	0.0419731	0.106823	0.0770083
9	61953738	62026791	-	Paqr5	20219	4.6391e-10	3.37549e-07	0.471774	-2.11966	555.057	1176.53	3.21336e-10	1.17184e-08	0.468898	-2.13266	532.063	1134.71	34.8317	31.1225	34.0437	43.164	16.2957	13.5895	20.0405	18.3516	36.5827	28.9042	36.6174	45.8806	14.8718	17.209	21.3006	13.669
4	6396208	6454272	-	Nsmaf	11756	0.0379058	0.171972	0.754019	-1.32623	376.847	499.784	2.25844e-08	4.92282e-07	0.468963	-2.13237	352.665	752.011	13.5495	15.6655	14.1738	17.6518	12.0633	10.3113	11.118	12.6739	21.7957	17.0977	21.9661	37.2951	12.7944	11.7944	10.7464	9.10623
9	108986163	108987165	+	Ucn2	2797	0.784399	0.899015	0.959706	-1.04199	120.083	125.124	5.76576e-07	8.34288e-06	0.469029	-2.13206	73.4391	156.577	5.70141	4.43117	2.46008	3.07582	2.80114	4.21194	4.57801	3.04067	5.8122	4.65941	5.17866	4.73916	2.31037	2.20359	2.41421	2.31025
14	34085979	34100569	+	Anxa8	636366	0.000137803	0.00445995	0.750895	-1.33174	20492.9	27291.4	7.2956e-24	5.30842e-21	0.469081	-2.13183	18918	40329.9	823.699	780.156	813.81	914.876	615.471	559.682	653.294	685.252	1363.98	1076.87	1325.34	1490.87	590.67	643.043	615.361	533.585
11	99614017	99614847	-	Krtap2-4	13642	0.141592	0.371115	0.189242	-5.28423	2.1767	11.5022	0.487471	0.619731	0.469833	-2.12841	706.406	1503.53	0	0	0.48615	0	3.6547e-18	0.0993383	0	0	23.8761	22.3118	7.52966	55.5751	34.407	3.51627	0.805291	2.79857
19	16435667	16610819	+	Gna14	8824	0.04677	0.196078	0.714266	-1.40004	334.811	468.748	8.72433e-06	8.27484e-05	0.470095	-2.12723	218.521	464.844	16.3887	13.6324	8.51565	19.0188	10.673	10.0133	9.5531	10.6558	15.9408	13.4057	20.6931	10.5773	4.5819	6.56879	8.97317	7.35429
15	10714836	10790124	+	4930556M19Rik	628	0.0299237	0.149277	0.583436	-1.71398	14.1324	24.2227	0.00101848	0.00446537	0.470271	-2.12643	21.2214	45.1258	1.01564	0.417051	0.492015	1.00819	0.449819	0.258279	0.630645	0.403628	1.34621	1.14511	1.66149	1.73998	0.698934	0.755515	0.662306	0.55831
2	150570415	150578945	+	Cst7	326	3.84468e-06	0.000330037	0.203836	-4.90591	3.46733	17.0104	0.0068331	0.0214835	0.470464	-2.12556	10.7151	22.7755	0.369322	0.443117	0.719099	0.512637	0.122678	0.158941	0.0233572	0.107634	0.91884	0.710758	0.66891	0.66394	0.504786	0.272825	0.299106	0.269529
9	73044810	73097615	+	Rab27a	24058	0.0143988	0.0952437	0.751778	-1.33018	639.226	850.285	8.35567e-11	3.57632e-09	0.471549	-2.12067	811.03	1719.93	30.2846	23.5374	18.8292	31.6122	19.7104	17.5232	22.2827	18.7014	66.7544	44.2634	60.5902	52.5895	21.8028	24.827	29.3549	26.029
5	105415775	105486190	+	Lrrc8b	4475	0.0614657	0.22952	0.724107	-1.38101	178.308	246.246	1.61497e-05	0.000139653	0.471908	-2.11906	105.685	223.953	8.79448	4.92642	6.45297	9.70593	4.25283	5.404	4.64809	7.69585	9.70125	8.01577	6.19281	5.17416	3.10637	3.10601	3.33289	3.7349
18	37972623	37998970	-	Arap3	1971	2.86451e-05	0.00137209	0.444261	-2.25093	33.1787	74.6829	3.83434e-05	0.0002872	0.472468	-2.11655	70.1604	148.498	2.10052	2.37198	1.4382	3.21253	0.817852	0.874176	1.49486	0.887982	5.61988	4.14609	4.72552	4.85363	2.8734	1.78386	1.62372	2.52202
7	43745466	43755937	-	2310002F09Rik	546	0.413184	0.660081	1.21544	1.21544	26.8345	22.078	0.0020766	0.00801881	0.472656	-2.1157	14.0283	29.6797	0.553983	0.755906	0.756946	0.632252	0.592943	1.11259	0.770788	0.780348	1.30347	0.888448	0.798376	0.869991	0.660104	0.230852	0.341835	0.519806
7	4825552	4844697	-	Shisa7	1640	0.00227186	0.0301503	0.337801	-2.96032	29.9731	88.7301	0.0328861	0.0766234	0.472904	-2.11459	49.2516	104.147	2.74683	1.35542	2.1573	4.39159	1.02232	0.854309	1.1445	0.618897	1.60263	3.21816	1.79095	6.95994	2.23271	2.62332	0.747764	0.635319
8	118283611	119324928	+	Cdh13	31598	6.58579e-05	0.00255553	0.549008	-1.82147	870.711	1585.97	6.2296e-07	8.87593e-06	0.473343	-2.11263	911.082	1924.78	60.2226	44.7288	35.4819	54.6642	17.5225	26.6028	32.7702	30.3529	87.9309	61.0462	62.1655	39.1725	31.2967	29.3182	28.6714	25.4512
8	109575128	109579173	-	Hp	199	0.570373	0.775487	1.44589	1.44589	3.79247	2.62292	0.197329	0.318696	0.473426	-2.11226	8.50613	17.9672	0.0923305	0.104263	0.132466	0	0.224909	0.059603	0.116786	0.0538171	1.45305	0.17769	0.388399	0.320523	0.446541	0.230852	0.0213647	0.36579
11	62847123	62877463	+	Fbxw10	407	0.0222515	0.124372	0.387983	-2.57743	9.36796	24.1453	0.0666702	0.136047	0.474205	-2.10879	11.5138	24.2801	0.923305	0.677708	1.07865	0.290494	0.143124	0.397353	0.256929	0.349811	0.833367	0.414609	0.345244	1.57972	0.194148	0.797488	0.277741	0.192521
19	6998958	7019470	-	Fermt3	2731	0.252898	0.512619	0.828031	-1.20768	81.7493	98.7274	3.6304e-06	3.93143e-05	0.474342	-2.10818	89.2268	188.106	2.10052	3.12789	2.95209	3.79351	2.37177	2.92054	2.52258	2.09887	4.95746	4.81736	6.12808	8.65412	2.85398	2.47641	3.14061	2.75305
13	118714699	118792574	+	Fgf10	57	0.240622	0.499528	0.298978	-3.34472	0.367403	1.22886	0.303492	0.441863	0.474359	-2.10811	2.56677	5.41102	0	0.104263	0.0378473	0.0170879	0.0204463	0	0.0233572	0	0.106842	0.0789731	0.0431555	0.480784	0.0776593	0.167892	0.0213647	0.0577562
17	31944769	32034509	-	Hsf2bp	95	0.177295	0.421116	0.350208	-2.85544	0.545051	1.55636	0.106461	0.197827	0.474399	-2.10793	4.33915	9.14663	0.0692479	0.0521314	0.0756946	0	0.0204463	0.0397353	0	0	0.320526	0.375122	0.215777	0.274734	0.135904	0.230852	0.0854588	0.0962604
9	54545352	54560080	-	Cib2	8329	0.011345	0.0822351	0.742126	-1.34748	186.814	251.729	6.13297e-11	2.74815e-09	0.474432	-2.10778	303.864	640.479	8.26358	7.45479	5.92311	9.19329	4.62086	4.98678	7.24074	6.16206	21.112	20.9674	23.7571	17.5601	11.6683	9.00322	8.01176	9.52978
14	33923587	33936515	+	Gdf10	513	0.31386	0.571515	1.62301	1.62301	8.76723	5.40184	0.0867405	0.168133	0.474897	-2.10572	22.7643	47.9352	0.0230826	0.390986	0.151389	0.119615	0.102232	0.218544	0.350358	0.430537	0.833367	1.67818	1.46729	2.26656	1.55319	0.881435	0.213647	0.231025
4	132782357	132796365	-	Themis2	652	0.356723	0.610551	0.783049	-1.27706	20.711	26.4492	0.004048	0.013953	0.47496	-2.10544	19.8461	41.7847	0.553983	0.72984	0.510939	1.38412	0.490711	0.93378	0.58393	0.484354	1.43168	1.461	1.14362	1.39656	0.407712	0.839462	0.619576	0.635319
3	107888850	107896214	-	4933431E20Rik	18734.8	0.00247549	0.0319473	0.669403	-1.49387	528.72	789.838	1.72443e-08	3.88633e-07	0.475024	-2.10516	584.8	1231.1	21.101	21.4309	20.6268	32.7575	14.3942	13.8471	20.9281	15.7684	36.9716	36.6202	34.9851	51.7874	20.8127	18.8879	18.9524	15.0359
14	55884942	55898781	+	Khnyn	35110.7	0.000823064	0.0154322	0.700419	-1.42772	931.313	1329.65	2.07036e-12	1.34617e-10	0.475035	-2.10511	1165.98	2454.52	46.0434	39.6559	35.1614	42.4681	26.5775	26.951	35.7604	24.5461	86.0953	67.463	67.8791	98.2895	40.0843	42.2841	32.1547	32.3851
4	123233556	123249871	+	Heyl	607	0.511035	0.734997	0.716439	-1.39579	11.5161	16.0741	0.1295	0.230786	0.475288	-2.10399	24.048	50.5967	0.161578	0.834103	0.492015	0.495549	0.224909	0.238412	0.186858	0.807257	0.641051	1.28331	0.625755	4.05233	1.33962	1.30117	0.256376	0.154017
4	148130920	148145705	+	Mad2l2	3515	0.00616701	0.0563588	0.628937	-1.58999	85.6644	136.205	6.76197e-06	6.66599e-05	0.475493	-2.10308	118.588	249.4	4.84735	3.80559	3.29272	4.75044	2.7807	2.18544	2.96637	2.55631	6.75241	5.84401	6.77541	13.1872	3.99946	4.38619	3.80292	2.7723
18	3507957	3516405	+	Bambi	2204	0.994038	0.997146	0.997517	-1.00249	26.2831	26.3486	0.0185318	0.0485122	0.475624	-2.1025	101.553	213.514	0.323157	0.938366	0.965107	0.956923	0.736067	0.536427	0.887574	1.10325	4.01726	4.36327	3.17193	16.3238	4.85371	3.48377	2.47831	2.00222
8	124556587	124569708	-	Agt	57	0.18448	0.431084	0.167634	-5.96536	0.13517	0.80634	0.495138	0.626763	0.475669	-2.1023	2.7229	5.72435	0	0.0260657	0	0.0683516	0	0	0	0	0.53421	0.0592298	0.151044	0	0	0.0839462	0.0427294	0.211773
11	82388900	82446362	+	Tmem132e	71	0.827985	0.922683	1.21818	1.21818	1.8224	1.496	0.374198	0.514512	0.47574	-2.10199	2.67661	5.62621	0	0.0521314	0.056771	0.0683516	0	0.059603	0.163501	0	0.106842	0.414609	0.0647332	0.137367	0.232978	0.0839462	0.0213647	0
10	77835947	77837252	+	Krtap10-10	7323	0.266609	0.526139	0.248837	-4.0187	1.45248	5.8371	0.532205	0.659056	0.476006	-2.10081	381.722	801.928	0	0.0260657	0.20816	0.0341758	0.0613389	0.0198677	0	0.0538171	15.2143	10.0691	7.59537	42.7211	20.1138	1.21722	2.20056	3.2151
3	9250567	9285333	+	Zbtb10	2243	0.00586158	0.0545462	0.665588	-1.50243	39.2362	58.9497	1.19651e-08	2.81273e-07	0.476036	-2.10068	87.9697	184.796	1.84661	1.59001	1.60851	2.1189	1.24722	1.03312	1.23793	1.29161	5.79083	6.0217	7.0775	5.17416	2.89281	3.44179	1.92282	2.8108
9	54365158	54501627	-	Dmxl2	3039	0.199017	0.450381	0.870005	-1.14942	96.281	110.667	8.35421e-13	6.07868e-11	0.476162	-2.10012	97.462	204.682	3.62397	3.12789	2.83855	3.91313	2.65802	3.05962	3.10651	2.93303	5.91904	6.57451	7.50905	6.6623	3.31994	3.16897	2.56376	3.19584
11	63128982	63159548	+	Pmp22	18269	2.39302e-05	0.00123257	0.510363	-1.95939	337.633	661.555	2.62092e-06	2.9709e-05	0.476365	-2.09923	654.72	1374.41	24.4443	15.1181	19.8889	21.2575	7.54468	9.95372	14.8085	9.12199	55.0655	40.2964	44.7952	38.7833	22.5793	21.3015	12.8401	25.5091
6	129232623	129238483	-	2310001H17Rik	1056	0.180779	0.425623	0.796733	-1.25513	27.9924	35.1339	1.62746e-06	1.98255e-05	0.476466	-2.09878	36.7073	77.0408	1.2003	0.938366	1.19219	0.956923	0.77696	0.814574	1.09779	0.726531	2.92747	1.87561	2.50302	2.74734	0.912497	1.36412	1.15369	1.19363
5	48395573	48414295	+	5730480H06Rik	757	0.294656	0.553113	0.814806	-1.22729	24.6068	30.1996	7.98888e-05	0.000528671	0.476542	-2.09845	23.3257	48.9479	0.854057	0.9123	0.832641	1.07654	0.715621	0.655632	0.794145	0.861074	1.64537	1.55972	1.3594	1.80867	0.737764	0.692556	0.405929	1.07812
3	89215180	89226842	+	Thbs3	3266	0.0200812	0.116963	0.696097	-1.43658	86.1645	123.782	1.01164e-06	1.32913e-05	0.476678	-2.09785	108.698	228.033	5.51674	3.15395	2.61146	3.98148	2.76025	2.36425	3.48022	1.8836	7.62851	6.63374	6.53807	8.90596	3.57233	3.77757	3.14061	3.19584
1	52789420	52817689	-	Inpp1	662	0.0076472	0.0647677	0.539571	-1.85332	14.8021	27.4331	0.000534198	0.00260534	0.47687	-2.09701	21.9837	46.0999	0.830975	0.781971	0.700175	1.02527	0.654282	0.33775	0.350358	0.457445	1.58126	1.55972	1.22993	1.62551	0.951327	0.818475	0.640941	0.365789
16	89010380	89010760	-	Krtap22-2	4829	0.496721	0.725089	0.423144	-2.36326	0.707754	1.67261	0.506044	0.636837	0.476882	-2.09696	254.099	532.833	0	0	1.30573	0	0.0204463	0.0993383	0.116786	0.0269086	44.5531	36.7028	21.7935	92.7914	70.0487	10.5982	1.4528	7.18103
7	104299897	104315496	-	Trim12a	1217.96	0.0006964	0.0139447	0.49584	-2.01678	22.4815	45.3403	0.000103735	0.000657275	0.47717	-2.09569	43.553	91.2737	1.17721	1.09476	1.09757	2.08472	0.592943	0.556294	0.747431	0.887982	2.88473	2.42842	2.63154	3.96075	1.30079	1.65794	1.55962	0.981856
X	134756568	134761457	+	Armcx3	8361	0.00436059	0.0457624	0.713095	-1.40234	256.486	359.679	3.1659e-10	1.16286e-08	0.477369	-2.09482	253.848	531.765	12.4646	10.1656	10.9379	10.5091	7.48335	7.50997	9.36624	6.96932	19.8726	16.5054	17.4564	15.3851	9.66859	9.67479	5.49073	7.14252
17	34238905	34245909	+	H2-Ob	13842.8	0.000139616	0.00447654	0.480318	-2.08195	222.298	462.814	0.000105506	0.000666168	0.477548	-2.09403	516.917	1082.44	0.623231	0.573446	0.170313	0.427198	0.490711	0.198677	0.256929	0.511263	0.192315	0.355379	0.66891	0.228945	0.388297	0.335785	0.32047	0.442798
10	121263820	121311190	-	Tbc1d30	801	0.0264766	0.13817	0.40855	-2.44768	10.4387	25.5505	0.0531307	0.113353	0.477612	-2.09375	31.3248	65.5863	0.323157	0.573446	1.23004	0.905659	0.16357	0.198677	0.467144	0.484354	1.41031	1.73741	1.10046	4.30417	2.07739	0.881435	0.512753	0.481302
13	97898595	98206166	-	Arhgef28	13701	3.16675e-06	0.00029326	0.436493	-2.29099	176.329	403.967	2.42916e-05	0.000194691	0.477738	-2.0932	542.136	1134.8	15.4192	8.08037	9.66999	15.9943	3.8439	4.86757	7.82467	5.16644	46.0916	37.374	29.9283	34.1357	23.7055	15.8029	16.2158	12.6101
8	119561978	119575201	-	Hsdl1	19007	1.92531e-05	0.00105133	0.544119	-1.83783	481.047	884.085	1.92087e-07	3.21126e-06	0.477836	-2.09277	583.685	1221.52	26.7297	20.9047	21.308	38.3282	15.3961	14.3643	15.6961	13.1852	44.1471	30.9377	35.5601	48.5592	21.6281	18.678	17.925	15.3054
13	90935349	91223988	-	Atg10	2111	0.768955	0.891176	1.03593	1.03593	88.8706	85.7878	7.9534e-10	2.61914e-08	0.478108	-2.09158	59.321	124.074	2.97766	2.68477	2.76285	2.13599	2.63757	2.20531	2.75615	3.36357	4.78652	3.71174	3.62506	4.02943	1.68909	2.39247	1.60235	1.79044
9	40972798	41004629	-	Crtam	165	0.774843	0.894433	1.13658	1.13658	8.61456	7.57939	0.114331	0.209145	0.478296	-2.09076	3.87239	8.09622	0.0923305	0.417051	0.246008	0.187967	0.143124	0.516559	0.303644	0.0538171	0.213684	0.17769	0.302088	0.366312	0.0970742	0.209865	0.106823	0.0770083
17	31612623	31637206	-	Cbs	13393	1.13916e-07	2.09716e-05	0.410808	-2.43423	218.235	531.233	8.64308e-06	8.21819e-05	0.478324	-2.09063	473.6	990.124	18.9047	10.713	10.7486	24.1452	5.58185	5.54308	7.33418	8.50311	37.8432	30.5826	32.388	28.0688	18.4053	15.9078	14.0793	11.3202
2	6188465	6212995	-	Echdc3	529	0.955321	0.983712	1.01771	1.01771	17.5753	17.2695	0.0146393	0.0402826	0.478361	-2.09047	17.7406	37.0862	0.484735	0.521314	0.794794	0.307582	0.38848	0.476824	0.887574	0.403628	0.91884	0.730501	0.798376	2.40392	0.427126	0.629596	0.619576	0.55831
15	3270767	3280511	+	Selenop	41752.2	0.0270478	0.140098	0.719116	-1.3906	1402.36	1950.12	7.83607e-07	1.06906e-05	0.478832	-2.08841	1196.44	2498.67	40.5557	62.1387	72.5942	61.5515	37.5595	37.4707	46.2711	51.395	90.6049	55.2608	77.7648	102.315	45.354	43.2953	37.0896	25.2587
4	82897920	83052168	-	Frem1	159	0.939769	0.976849	1.03666	1.03666	10.0158	9.6616	0.166622	0.27984	0.479287	-2.08643	2.60909	5.44368	0.253909	0.521314	0.151389	0.290494	0.16357	0.397353	0.140143	0.538171	0.170947	0.157946	0.129466	0.251839	0.0194148	0.230852	0.0854588	0
16	21247499	21296873	-	Gm16863	177	0.0850423	0.277127	0.528746	-1.89127	6.00921	11.365	0.0586413	0.12256	0.479374	-2.08605	3.99525	8.33429	0.276992	0.36492	0.20816	0.529725	0.204463	0.139074	0.303644	0.0807257	0.299157	0.315892	0.237355	0.228945	0.116489	0.104933	0.0640941	0.211773
8	92961047	93001668	+	Slc6a2	5444	5.12662e-06	0.000407994	0.524031	-1.90828	71.5445	136.527	2.47975e-08	5.3292e-07	0.480026	-2.08322	223.63	465.871	4.22412	3.49281	3.1224	5.74154	2.2082	1.92716	2.56929	2.04505	15.5775	15.8736	15.7086	13.462	6.75636	6.98852	8.78089	5.66011
4	42916606	42944751	+	Phf24	9768.99	0.00510184	0.0503918	0.579983	-1.72419	255.551	440.617	0.00015141	0.000901613	0.480101	-2.0829	308.013	641.56	14.2882	11.4429	13.3033	14.6956	8.11718	5.80135	10.6976	6.72714	16.6887	13.9585	14.4787	38.6	8.21248	10.913	11.7078	7.98961
1	182565007	182632353	+	Capn8	610	0.136378	0.363612	0.344615	-2.90179	1.11373	3.23181	0.181848	0.299842	0.480556	-2.08092	31.4536	65.4526	0	0.0781971	0.283855	0.0170879	0.0204463	0.0397353	0	0.0807257	0.683788	1.42152	0.625755	5.8152	1.72792	0.923408	0.640941	0.673823
1	82233105	82291440	-	Irs1	8870	8.84899e-07	0.000106467	0.402993	-2.48144	182.228	452.187	6.50963e-05	0.000446241	0.480567	-2.08087	273.215	568.527	11.8183	10.2178	11.3163	21.2061	4.90711	4.49009	7.38088	5.6508	21.518	15.0246	16.507	21.0171	5.97977	11.1019	11.0669	6.33393
17	40293758	40319208	-	Crisp1	315	0.722312	0.867151	0.649427	-1.53982	0.222858	0.343161	0.305829	0.444757	0.481062	-2.07873	16.6024	34.512	0	0	0.0378473	0	0	0.0198677	0	0	0.683788	0.552812	0.712065	2.56418	1.53377	0.188879	0	0.365789
5	123394798	123457932	+	Mlxip	35542	0.00819777	0.067651	0.754732	-1.32497	951.951	1261.31	4.79512e-12	2.71369e-10	0.481235	-2.07799	1214.8	2524.34	51.405	37.7692	28.1963	38.5504	26.5597	27.7551	33.1672	29.1151	97.7176	71.7078	71.0557	88.1667	42.9262	43.4212	33.6494	33.0751
16	96235801	96319859	+	B3galt5	1960	0.0225559	0.125188	1.58412	1.58412	108.07	68.2209	0.000312559	0.00166698	0.481277	-2.0778	51.0831	106.141	2.05435	2.45018	2.40331	1.50374	5.11158	2.48345	2.96637	2.52941	4.78652	3.29713	2.43829	3.27391	1.4367	1.67892	1.17506	2.11773
10	41476314	41487031	+	Mical1	5392.99	0.000277795	0.00702765	0.552469	-1.81006	127.104	230.065	5.39154e-06	5.49894e-05	0.481498	-2.07685	176.109	365.752	9.20997	5.63019	4.10643	9.26163	3.96658	2.84108	5.02181	3.7941	14.0603	10.2665	11.2205	12.0883	6.79519	5.14169	5.06344	5.15956
10	41914990	42018383	-	Armc2	356	0.110738	0.323304	0.597215	-1.67444	9.35317	15.6613	0.0179268	0.0472442	0.481891	-2.07516	11.295	23.4388	0.507818	0.286723	0.662328	0.427198	0.16357	0.258279	0.513859	0.215268	0.854735	0.612042	0.582599	1.00736	0.252393	0.188879	0.534117	0.442798
11	100102013	100105627	-	Krt36	990	0.60932	0.79808	0.669293	-1.49411	5.35123	7.99534	0.332261	0.472011	0.482059	-2.07444	48.9931	101.633	0	0.0781971	0.56771	0.273406	0	0.178809	0.0467144	0.457445	2.41463	1.71767	1.76937	7.37203	2.98988	1.95175	0.662306	0.596814
10	77826169	77827071	-	Krtap10-4	7126	0.405219	0.654002	0.392368	-2.54863	2.2255	5.67197	0.496745	0.628177	0.482313	-2.07334	375.524	778.589	0	0.0781971	0.0756946	0	0	0	0	0.0269086	8.11998	4.85685	3.66822	17.9951	10.3869	0.650583	1.04687	2.27175
10	75774117	75781423	-	Gstt3	6425	9.61324e-05	0.00340813	0.621086	-1.61008	171.014	275.347	1.23075e-09	3.8301e-08	0.482386	-2.07303	203.667	422.206	8.84067	6.36003	7.03957	11.1585	4.70264	4.76825	5.97944	5.54317	15.2143	12.6949	13.7234	13.3475	5.86328	7.09344	6.06757	6.60347
13	53466881	53472781	-	Msx2	4260	0.000490076	0.0108213	0.408371	-2.44875	51.9846	127.297	0.00360534	0.0126876	0.482992	-2.07043	171.221	354.501	7.13253	2.03313	2.42223	4.1011	2.14686	0.993383	1.58829	1.64142	10.556	10.5429	8.69583	16.3696	8.44545	6.25399	3.29016	3.61939
19	45792346	45816064	-	Kcnip2	1396	0.0923893	0.290177	1.32348	1.32348	63.0205	47.6174	1.01292e-05	9.36891e-05	0.483447	-2.06848	40.7886	84.3704	1.43112	1.64214	1.38143	1.40121	2.28999	1.64901	1.91529	1.82978	3.11978	2.66534	2.67564	2.51839	2.05797	0.965381	0.918682	1.17438
X	107089335	107104971	+	P2ry10	6089.99	1.49027e-05	0.000889507	0.520781	-1.92019	129.004	247.712	8.33377e-07	1.12293e-05	0.483613	-2.06777	208.312	430.74	7.47877	6.4643	8.98874	7.19401	3.29185	2.54306	5.44223	4.73591	16.1545	12.6752	12.9898	14.2633	6.89227	8.20544	4.44386	6.68047
14	28505473	28525516	+	Wnt5a	9160	0.513365	0.736477	1.07685	1.07685	397.778	369.39	1.49939e-10	5.99755e-09	0.483867	-2.06668	256.706	530.529	15.9733	11.1822	7.92901	10.7141	11.8589	10.7682	14.0845	12.0282	18.9965	15.4393	15.1475	19.506	7.97948	6.94656	9.27228	8.08585
2	118277098	118373420	-	Gpr176	162	0.281474	0.54	0.445399	-2.24518	1.29771	2.9136	0.248849	0.380432	0.483873	-2.06666	7.33067	15.15	0.115413	0.0260657	0.20816	0	0.0204463	0.0198677	0.0700717	0.0538171	0.448736	0.315892	0.366822	0.847096	0.718349	0.0629596	0.0640941	0.0770083
16	20331304	20426395	-	Abcc5	38545	5.88703e-07	7.6232e-05	0.507308	-1.97119	870.35	1715.62	8.31765e-08	1.55752e-06	0.483884	-2.06661	1249.02	2581.24	56.1369	45.5369	34.5357	73.3241	20.3032	26.9008	31.4855	28.1463	100.025	77.1961	86.6776	72.1863	35.102	42.1199	43.7977	36.2517
9	107651155	107668969	-	Slc38a3	2284	0.05747	0.220861	0.532498	-1.87794	21.9833	41.2833	0.0216455	0.0550756	0.483987	-2.06617	102.756	212.311	1.03872	0.521314	2.00591	1.33286	0.756513	0.596029	0.58393	0.75344	4.29505	5.38991	3.32297	14.6754	5.45558	3.52574	1.98692	2.00222
1	132880355	132940006	+	Lrrn2	200	0.0469107	0.19649	0.389333	-2.5685	2.97211	7.63385	0.0817782	0.160387	0.484441	-2.06423	7.43965	15.3572	0.300074	0.18246	0.246008	0.205055	0.0817852	0	0.163501	0.134543	0.747893	0.138203	0.690488	0.434995	0.0970742	0.272825	0.277741	0.288781
10	82833951	82897725	+	Txnrd1	135741	0.0060039	0.0553648	0.692081	-1.44492	4376.51	6323.69	6.3919e-08	1.24736e-06	0.484704	-2.06312	4000	8252.47	249.486	191.839	168.996	170.673	156.246	120.217	132.533	124.72	283.39	191.639	199.774	400.926	122.49	139.143	113.057	128.662
1	152955101	153119262	+	Nmnat2	391	0.0557416	0.217102	0.378522	-2.64186	5.34055	14.109	0.129379	0.230651	0.485022	-2.06176	14.7134	30.3356	0.161578	0.417051	0.151389	0.956923	0.0408926	0.0198677	0.233572	0.403628	1.06842	0.809475	1.20835	0.869991	0.465956	0.839462	0.427294	0.134765
8	19140759	19143011	+	Spag11b	66	0.443287	0.684414	0.551979	-1.81166	0.732608	1.32724	0.190282	0.310234	0.485032	-2.06172	2.87144	5.9201	0.0461653	0	0.0378473	0.0683516	0	0.0198677	0.0700717	0	0.106842	0.217176	0.172622	0.274734	0.0970742	0.0839462	0.0427294	0.134765
11	70657176	70662514	+	Eno3	2237	0.136927	0.364248	0.794939	-1.25796	58.9302	74.1317	7.86129e-07	1.07155e-05	0.485248	-2.0608	78.6236	162.028	2.83916	1.8246	1.79775	2.59736	1.84017	1.37087	1.75179	2.31414	6.81652	4.00788	5.7181	4.5789	2.87339	2.26655	2.52103	2.23324
11	82911253	82943407	+	Unc45b	28	0.772678	0.89335	0.651689	-1.53448	0.13517	0.207415	0.536021	0.662279	0.485271	-2.0607	1.43176	2.95043	0	0.0260657	0	0	0	0	0	0	0.299157	0.0197433	0.0647332	0	0.0194148	0.0209865	0.0213647	0.115512
19	38524197	38785101	+	Plce1	122	0.0186414	0.111877	0.240602	-4.15624	1.10961	4.6118	0.118489	0.215288	0.485603	-2.05929	4.80873	9.90258	0.115413	0.18246	0.151389	0.119615	0.0204463	0.0397353	0	0.0807257	0.192315	0.11846	0.258933	0.732624	0.135904	0.209865	0.0854588	0.173269
5	64160260	64351487	+	Tbc1d1	18716	2.02062e-07	3.31991e-05	0.476202	-2.09995	391.655	822.455	3.47902e-07	5.43552e-06	0.485709	-2.05885	620.513	1277.54	34.6236	17.6204	17.5233	30.9291	11.4704	10.7286	14.6684	11.0863	44.8954	40.5323	40.1349	40.7288	21.9	23.1061	16.1516	17.0382
3	69819539	69859895	-	Sptssb	292	0.0909303	0.287425	4.77777	4.77777	1.63647	0.342518	0.17229	0.287212	0.485787	-2.05852	15.2954	31.4857	0	0	0.0378473	0	0.0408926	0.0993382	0	0.0538171	0.854735	0.375122	0.323666	2.56419	0.56303	0.881435	0.341835	0.154017
1	131285251	131527362	-	Srgap2	63280	0.00020455	0.00584111	0.641569	-1.55868	1801.29	2807.62	1.53286e-09	4.68441e-08	0.486245	-2.05657	1968.98	4049.36	87.3447	76.4768	81.7691	96.9568	48.6622	59.4241	59.3974	52.391	125.518	104.639	113.391	184.324	63.2924	69.8852	66.3374	48.727
19	53140443	53247327	+	Add3	31543	1.23263e-05	0.000781517	0.628889	-1.59011	802.926	1276.74	8.86196e-12	4.70176e-10	0.486903	-2.0538	1046.78	2149.87	38.5251	34.7715	34.8012	47.504	21.5709	23.2649	27.7248	25.9398	71.1991	56.4859	63.8485	88.695	35.5093	36.307	31.2775	28.7816
3	57455644	57575911	-	Wwtr1	71483.8	0.0123761	0.0865081	0.779397	-1.28304	2468.47	3167.15	5.05495e-13	3.90099e-11	0.48706	-2.05313	2110.82	4333.79	128.621	94.023	99.1989	69.358	73.0977	67.8903	79.813	81.99	165.75	127.711	131.083	139.654	67.2328	79.3903	57.1301	62.1286
17	56628143	56664457	+	Catsperd	86	0.400165	0.648824	0.628983	-1.58987	2.35096	3.73772	0.165185	0.278007	0.487114	-2.05291	2.71027	5.56393	0.184661	0.0781971	0.0946183	0.102527	0.0817852	0.0794706	0.116786	0	0.277789	0.11846	0.237355	0.091578	0.155319	0.0209865	0.0854588	0.0770083
18	35614604	35627228	-	Slc23a1	648	0.282396	0.540317	0.751392	-1.33086	17.1837	22.8692	0.00423435	0.0144907	0.487162	-2.0527	22.4837	46.1525	0.923305	0.54738	0.454168	0.871483	0.490711	0.417221	0.817503	0.37672	1.53852	0.848961	1.3594	2.28945	0.621275	0.965381	0.512753	0.731579
6	30158641	30174126	-	Mirc35hg	338	0.966521	0.987261	1.01687	1.01687	10.1608	9.99224	0.0582953	0.122054	0.487839	-2.04986	12.0247	24.6489	0.43857	0.36492	0.227084	0.222143	0.245356	0.298015	0.607288	0.0807257	0.555578	0.394866	1.59675	0.686835	0.174734	0.524663	0.512753	0.308033
7	68273839	68363093	+	Fam169b	410	0.376423	0.62888	0.71381	-1.40093	16.3181	22.8606	0.0640068	0.131703	0.487843	-2.04984	10.1788	20.8649	0.646314	0.781971	0.813717	0.563901	0.449819	0.397353	0.700717	0.457445	0.79063	0.197433	0.280511	1.46525	0.116489	0.566637	0.235012	0.365789
14	69609476	69695835	+	Loxl2	444	0.725389	0.868648	1.17386	1.17386	24.4601	20.8373	0.122615	0.221226	0.487893	-2.04963	10.2185	20.9441	0.0692479	1.14689	1.0408	0.307582	0.184017	1.09272	1.16786	0.538171	0.91884	0.335636	0.496288	0.984463	0.407712	0.188879	0.299106	0.385042
11	99550132	99550864	-	Krtap3-3	3385.39	0.489458	0.718851	0.393251	-2.54291	0.135171	0.343728	0.435493	0.57256	0.488157	-2.04852	180.47	369.698	0.132798	0.092739	1.15581	0.0968181	0.0237256	8.7554e-40	0.116544	0.270948	53.2691	46.3299	20.4181	113.737	87.5278	13.8669	3.183	9.70828
11	64435332	64522836	+	Hs3st3a1	377.235	0.341239	0.59556	1.34004	1.34004	23.2812	17.3734	0.0284611	0.0681672	0.488455	-2.04727	7.99827	16.3746	0.536425	0.876477	0.446122	0.333548	0.796981	0.67251	0.7936	0.565966	0.754013	0.347773	0.776707	0.257312	0.183667	0.153969	0.490445	0.183843
5	67392147	67427800	-	Bend4	2072	0.0498892	0.203445	0.70994	-1.40857	67.153	94.5896	3.47547e-05	0.000263157	0.488769	-2.04596	61.3309	125.48	3.73939	2.11132	3.10348	2.59736	1.81972	2.06624	2.35908	1.96432	6.17546	3.17867	3.08562	3.89206	1.99973	1.93076	1.53826	2.23324
3	96221072	96223739	+	Hist2h2be	2760	0.174714	0.417291	0.815874	-1.22568	102.119	125.165	1.72055e-06	2.0799e-05	0.48887	-2.04553	78.5686	160.715	3.57781	4.71789	2.98994	4.15236	3.37364	2.66227	3.03644	3.4443	6.45325	3.55379	5.28655	5.67784	3.28111	1.67892	2.5424	2.36801
9	60713121	60738802	+	Larp6	56	0.1952	0.445442	2.97557	2.97557	1.46985	0.493974	0.218424	0.3445	0.488924	-2.04531	2.4163	4.94209	0	0	0	0.0512637	0.0613389	0.0198677	0.0467144	0.0538171	0.277789	0.0789731	0.151044	0.137367	0.0388297	0.104933	0.0640941	0.0962604
9	65265180	65280606	+	Cilp	297	0.187709	0.435366	0.701798	-1.42491	15.6301	22.2715	0.0297957	0.0706186	0.489157	-2.04433	4.34255	8.87761	0.646314	0.72984	0.738023	0.615165	0.245356	0.397353	0.887574	0.403628	0.320526	0.256663	0.237355	0.343417	0.135904	0.146906	0.149553	0.115512
4	120267078	120287262	-	Foxo6	3687	0.0133732	0.0911431	0.605272	-1.65215	84.3367	139.337	0.000333926	0.00175581	0.489389	-2.04337	127.386	260.296	3.64705	2.94543	3.69011	6.47632	1.98329	2.6424	2.21894	3.55193	9.55167	7.54193	10.4868	6.34178	4.95078	5.1417	3.65336	2.34875
11	101246334	101248251	+	Ramp2	135	0.620214	0.805446	0.817495	-1.22325	5.71169	6.98683	0.092067	0.176325	0.489509	-2.04286	3.38949	6.92427	0.323157	0.130329	0.264931	0.136703	0.224909	0.059603	0.210215	0.215268	0.277789	0.157946	0.1942	0.274734	0.0970742	0.188879	0.106823	0.0385042
6	32144557	32588193	-	Plxna4	83	0.788113	0.901222	0.875634	-1.14203	3.67569	4.19774	0.167871	0.281412	0.489534	-2.04276	2.09909	4.28793	0.0461653	0.286723	0.151389	0.0512637	0.102232	0.0993383	0.116786	0.134543	0.106842	0.11846	0.129466	0.20605	0.0194148	0.104933	0.0640941	0.0770083
2	130390775	130397630	-	Cpxm1	450	0.204907	0.457546	0.685277	-1.45926	14.2947	20.8598	0.0148092	0.0406402	0.489602	-2.04247	13.345	27.2568	0.43857	0.573446	0.643404	0.854395	0.204463	0.516559	0.280287	0.780348	0.876104	0.769988	0.625755	1.28209	0.310637	0.60861	0.299106	0.46205
5	138280509	138312394	+	Stag3	772	0.229801	0.487418	0.696786	-1.43516	19.3606	27.7856	0.0138994	0.0386081	0.490612	-2.03827	26.9277	54.886	1.17721	0.599511	0.492015	1.1278	0.470265	0.635765	0.770788	0.484354	2.69242	1.14511	1.20835	2.10629	0.834838	1.46906	0.3632	0.731579
2	91922189	91929830	+	Chrm4	1795	0.133229	0.359162	0.760119	-1.31558	67.0903	88.2629	0.000102209	0.000649377	0.490677	-2.038	49.3383	100.551	2.2621	3.23215	3.33056	2.01637	2.33088	1.45034	2.05544	2.42177	2.30779	2.56663	3.75453	4.51022	1.14548	1.84682	1.96555	1.27064
1	191005832	191026191	-	Flvcr1	17372.2	0.0036616	0.0409545	0.678981	-1.4728	461.421	679.579	8.09215e-08	1.52276e-06	0.491622	-2.03408	583.034	1185.94	31.8079	17.2471	18.2046	16.7461	13.5498	13.2318	14.9181	14.823	46.1536	36.6633	36.9754	34.5477	19.2144	24.5199	14.0863	15.6992
1	174501825	174822730	+	Fmn2	23	0.964691	0.986669	1.07445	1.07445	0.222858	0.207415	0.600991	0.717938	0.491739	-2.0336	1.14736	2.33327	0	0	0	0.0170879	0.0204463	0	0	0	0.235052	0	0	0.0686835	0	0.0839462	0.0427294	0.0192521
7	92643712	92669913	-	Pcf11	81538	0.0114898	0.082735	0.804951	-1.24231	3187.31	3959.63	1.45704e-16	3.09216e-14	0.49183	-2.03322	2202.08	4477.33	148.19	111.926	127.716	98.8364	99.185	88.8084	104.804	97.2206	154.109	119.881	139.284	170.243	67.4083	76.0762	68.2816	65.4956
6	52215624	52218574	-	Hoxa7	13802	0.0132229	0.0905364	0.695637	-1.43753	484.303	696.2	1.29185e-06	1.63677e-05	0.491952	-2.03272	376.696	765.717	19.9896	21.5042	13.0384	30.6215	12.2064	15.9935	16.1165	14.9073	26.9883	20.3356	23.045	29.4194	12.309	11.2698	14.293	9.58753
7	127885444	127890971	-	Prss53	10339.8	0.318784	0.576	1.36507	1.36507	492.308	360.646	0.0232096	0.058024	0.492418	-2.03079	300.213	609.671	17.1462	11.657	10.4834	5.71275	25.8267	10.0966	7.86312	16.07	14.6626	15.5191	14.5442	34.7795	15.4466	7.88675	6.15161	8.30807
2	84765360	84775430	-	Serping1	571	0.777963	0.896206	1.14723	1.14723	14.7278	12.8377	0.132896	0.23552	0.49246	-2.03062	22.4909	45.6704	0.115413	0.599511	0.548786	0.307582	0.368033	0.417221	0.490502	0.538171	3.61126	0.296149	0.66891	1.37367	0.232978	0.48269	0.384565	1.69418
11	69599750	69605961	-	Atp1b2	289	0.164984	0.403675	0.58057	-1.72244	9.07489	15.631	0.0700782	0.141565	0.492471	-2.03058	7.85143	15.9429	0.43857	0.443117	0.264931	0.751868	0.327141	0.238412	0.397073	0.134543	0.747893	0.17769	0.47471	0.686835	0.116489	0.293812	0.128188	0.442798
3	94760070	94786516	-	Cgn	86481.7	0.000195849	0.00571289	0.559254	-1.7881	2228.36	3984.53	5.70671e-06	5.74809e-05	0.49291	-2.02877	2743.79	5566.52	144.983	97.4153	107.32	137.282	68.3122	64.6968	77.8224	61.3156	169.895	134.476	131.219	290.07	86.6342	109.043	85.1476	65.3353
15	10952332	10980163	+	C1qtnf3	257	0.0518442	0.207812	0.478421	-2.09021	8.64825	18.0766	0.0739514	0.147632	0.493077	-2.02808	5.55046	11.2568	0.346239	0.495248	0.889412	0.444285	0.143124	0.377485	0.163501	0.37672	0.320526	0.17769	0.47471	0.503679	0.330052	0.125919	0.0640941	0.173269
10	41490439	41514289	+	Ppil6	412	0.0198038	0.115851	0.575968	-1.73621	10.853	18.8431	0.00135452	0.00566579	0.493198	-2.02758	12.992	26.3423	0.692479	0.573446	0.454168	0.598077	0.327141	0.218544	0.397073	0.403628	1.17526	0.829218	0.776799	0.641046	0.407712	0.440717	0.32047	0.46205
18	13687014	13972734	-	Zfp521	66	0.71894	0.865265	1.29783	1.29783	3.83063	2.95156	0.355344	0.495627	0.49366	-2.02569	1.46921	2.97616	0	0.130329	0.0189237	0.205055	0.0408926	0.198677	0.116786	0.107634	0.149579	0.0197433	0.129466	0.091578	0	0.0209865	0.106823	0.0577562
3	5218554	5415856	+	Zfhx4	63	0.249926	0.509182	0.468613	-2.13396	1.98975	4.24605	0.301841	0.440257	0.493925	-2.0246	1.46219	2.96035	0.184661	0.0521314	0.20816	0.0683516	0.0613389	0.059603	0.116786	0	0.192315	0.0197433	0.129466	0.045789	0.0194148	0.0839462	0.0640941	0.0192521
1	174011998	174031756	-	Ifi205	232.881	0.467591	0.702398	0.675449	-1.4805	7.39132	10.9428	0.186868	0.306102	0.493977	-2.02438	7.05591	14.2839	0.189551	0.404149	0.688808	0.0512637	0.227547	0.235093	0.153096	0.289265	0.375876	0.0490394	0.725011	0.729403	0.0906583	0.103201	0.231512	0.453234
3	96670131	96691035	+	Ankrd35	197207	0.000140011	0.00447654	0.694906	-1.43904	6350.36	9138.44	1.62611e-13	1.41982e-11	0.494183	-2.02354	5865.07	11868.2	287.573	281.735	237.631	313.716	208.029	170.648	208.262	189.806	383.536	312.526	346.506	504.325	175.3	202.386	194.406	166.59
2	26314611	26348238	+	Gpsm1	38286.1	0.250362	0.509664	0.838082	-1.1932	1392.26	1661.25	4.47052e-06	4.69482e-05	0.494226	-2.02337	1139.79	2306.21	54.7757	54.3206	52.5122	42.8397	44.2256	36.3973	46.831	43.1344	86.5658	48.4892	48.2051	117.358	29.258	35.1524	39.0764	39.7751
18	20436175	20471822	+	Dsg4	1672	0.822672	0.920938	0.86201	-1.16008	9.92057	11.5086	0.270418	0.405365	0.494444	-2.02247	84.382	170.66	0.0461653	0.0521314	0.605557	0.615165	0.102232	0.158941	0.864217	0.107634	3.07705	3.43533	2.41671	13.3475	5.22259	2.62332	1.36734	1.44391
4	154020470	154026045	-	Smim1	1504.58	0.411898	0.658871	0.810516	-1.23378	54.8151	67.6299	0.00592405	0.0190929	0.494868	-2.02074	42.589	86.0613	1.87144	0.995678	1.52985	3.67148	1.28856	1.0502	2.95637	1.48973	3.28817	3.08677	2.41061	2.39694	1.32064	1.42771	1.26661	1.34412
5	121518604	121521696	-	Adam1a	1188.35	0.0395816	0.176329	0.672196	-1.48766	32.2653	47.9999	0.000140726	0.000848577	0.494996	-2.02022	39.4299	79.657	1.99689	1.27722	1.2521	1.38282	1.14499	0.808939	1.38164	0.57701	2.69242	2.07579	2.39468	3.22812	1.264	1.64727	1.05426	1.0084
9	121898355	121911072	+	Ackr2	2336	0.000111332	0.0038057	0.44222	-2.26132	61.1089	138.187	0.000820857	0.00375193	0.495052	-2.01999	63.1371	127.536	4.75503	3.93592	2.38438	5.86114	2.10597	1.56954	1.91529	1.8836	4.87199	3.94865	5.54546	2.24366	2.54334	1.49004	2.45694	1.46316
X	160390690	160498077	+	Adgrg2	4939	0.00556517	0.0528366	0.634669	-1.57562	75.4134	118.823	6.2378e-06	6.21061e-05	0.495257	-2.01915	206.215	416.38	5.56291	2.7369	2.25192	4.08401	2.71936	2.48345	2.03208	1.8836	15.663	11.8657	13.6803	13.027	5.70796	6.94654	6.15303	7.12326
11	70241457	70255371	-	Alox12	13031	4.13149e-06	0.000344968	0.550697	-1.81588	372.87	677.087	5.34012e-08	1.06663e-06	0.495337	-2.01883	378.225	763.571	23.0366	18.0374	17.9774	23.7178	12.1656	9.79472	11.5618	12.1627	20.4923	21.283	25.1378	32.6706	8.85316	10.976	15.874	11.8785
14	103513341	103613347	+	Scel	196614	0.0228051	0.125844	0.774922	-1.29045	6478.01	8359.56	3.5462e-10	1.27797e-08	0.495406	-2.01855	6047.5	12207.2	229.418	230.421	291.159	265.478	190.089	166.868	196.294	244.168	399.824	327.205	369.886	494.063	225.639	218.155	161.496	157.039
15	84167816	84189522	+	Pnpla3	23135	0.0405881	0.179341	0.71807	-1.39262	590.756	822.7	1.30094e-05	0.000115909	0.49551	-2.01812	816.049	1646.89	27.5607	25.4662	20.4943	27.5799	18.9742	13.9471	23.1704	16.3335	51.8397	41.2437	38.5163	83.0383	36.4222	25.1838	20.7451	20.4842
6	137252299	137464634	+	Ptpro	600	0.107364	0.317684	0.677605	-1.47579	12.6466	18.6637	0.000981976	0.00434035	0.495585	-2.01782	22.7391	45.8834	0.369322	0.625577	0.510939	0.751868	0.408926	0.357618	0.350358	0.430537	1.13252	1.04639	1.85569	1.96893	0.776593	0.713542	0.555482	0.808587
4	112072016	112168077	+	Skint4	37931	2.48033e-05	0.00125695	0.548882	-1.82189	846.139	1541.57	7.35107e-07	1.01743e-05	0.495594	-2.01778	1301.65	2626.44	34.6932	38.7863	51.1892	61.2762	22.2046	20.5033	29.1029	32.7481	83.5925	70.9376	84.3915	103.461	52.4594	40.6923	36.3835	34.4418
6	70956606	70961067	+	Foxi3	213	0.046416	0.195221	0.540237	-1.85104	11.8898	22.0085	0.216331	0.34194	0.495676	-2.01745	0.968493	1.95388	0.646314	0.703774	0.643404	0.700604	0.327141	0.476824	0.210215	0.430537	0.0427368	0.11846	0.0647332	0.0228945	0.0194148	0.0419731	0.0640941	0
8	36567739	36952443	-	Dlc1	16357	0.133636	0.359698	0.776933	-1.28711	377.766	486.227	2.64472e-05	0.00020906	0.495824	-2.01685	616.503	1243.39	17.4504	14.0493	14.0414	14.1828	11.225	9.23842	14.2479	11.7053	44.3607	36.841	35.3016	45.376	31.6855	22.3926	12.3488	11.4358
4	138725325	138744576	+	Pla2g2c	83	0.736687	0.874477	0.824893	-1.21228	5.24439	6.35766	0.328933	0.468712	0.495867	-2.01667	0.96669	1.94949	0.230826	0.208526	0.227084	0.119615	0.143124	0.139074	0	0.37672	0.0854735	0.0592298	0.107889	0	0.0194148	0.0209865	0.0427294	0.0385042
5	113075839	113081585	-	Crybb3	371	0.137027	0.364389	0.579726	-1.72495	9.69389	16.7215	0.0477193	0.103845	0.495976	-2.01623	11.978	24.1504	1.08488	0.18246	0.473092	0.32467	0.347587	0.218544	0.350358	0.269086	0.726525	0.315892	0.841532	1.28209	0.56303	0.314798	0.32047	0.308033
11	110100822	110168154	-	Abca9	118	0.408174	0.655826	0.502695	-1.98928	1.08278	2.15395	0.31512	0.454377	0.496038	-2.01598	5.39519	10.8766	0.0230826	0.18246	0.0756946	0	0.0817852	0	0.0467144	0	0.53421	0.0987164	0.539444	0.251839	0.0776593	0.146906	0.0213647	0.423546
11	100080848	100088227	-	Krt32	3957	0.0319913	0.155183	0.553219	-1.8076	19.8847	35.9436	0.00538925	0.0176864	0.496214	-2.01526	197.923	398.867	0.87714	0.886234	1.07865	1.48665	0.327141	0.59603	0.537216	1.02253	9.35935	8.90422	11.5225	22.2992	9.43561	7.76502	4.99934	2.83006
14	118787871	118874526	+	Cldn10	195	0.359301	0.612737	0.649878	-1.53875	5.13019	7.89408	0.117482	0.213875	0.49632	-2.01483	6.58898	13.2757	0.323157	0.130329	0.246008	0.256319	0.265802	0.0397353	0.163501	0.161451	0.192315	0.138203	0.431555	0.984463	0.232978	0.293812	0.170918	0.134765
4	111919555	111950357	+	Skint8	3572.85	0.00246652	0.0319123	0.673672	-1.4844	85.6901	127.198	1.71951e-08	3.88096e-07	0.496328	-2.0148	127.212	256.306	3.50329	3.89906	4.04787	4.05986	2.66987	1.97399	3.31905	2.56361	9.16385	6.50974	8.69507	9.06044	4.57794	4.1884	2.91328	4.30629
6	129267325	129275370	-	Cd69	447	0.101577	0.307404	0.667223	-1.49875	14.6872	22.0125	0.00415903	0.0142931	0.496364	-2.01465	12.7843	25.7559	0.669396	0.677708	0.643404	0.700604	0.306695	0.357618	0.770788	0.37672	0.79063	0.671272	1.12204	0.778413	0.446541	0.419731	0.213647	0.519806
5	90772435	90773384	+	Pf4	122	0.0352651	0.164134	3.07794	3.07794	8.12282	2.63904	0.177296	0.29389	0.496369	-2.01463	3.37187	6.79308	0.0230826	0.18246	0.132466	0	0.286248	0.258279	0.350358	0.0807257	0.213684	0.11846	0.237355	0.320523	0.0582445	0.104933	0.0854588	0.173269
11	95824500	95832141	+	Phospho1	35915.4	2.22689e-07	3.55295e-05	0.470181	-2.12684	867.912	1845.91	1.46995e-06	1.82016e-05	0.496466	-2.01424	1084.52	2184.49	59.2327	41.7809	44.8119	78.3223	24.0559	19.3619	33.6488	30.0792	85.9051	65.3815	77.1889	55.9783	32.3924	40.8031	35.2332	28.2893
11	62820253	62842949	+	Trim16	37750	1.15154e-05	0.000755173	0.594952	-1.68081	1013.88	1704.15	3.04413e-09	8.67804e-08	0.496628	-2.01358	1198.27	2412.8	65.6239	44.5202	48.7474	50.2384	30.3832	27.9935	38.5861	27.0162	84.2983	67.9959	76.1263	85.923	38.6161	50.8924	29.6115	31.997
17	46257851	46283027	-	Tjap1	19023	0.203486	0.456039	0.85746	-1.16624	529.283	617.269	5.51136e-09	1.44697e-07	0.497216	-2.0112	674.354	1356.26	24.7676	17.9332	12.2625	21.2063	15.2121	14.3047	18.9193	16.495	52.3525	41.0467	49.5852	33.632	20.9291	21.5533	23.1165	19.3098
1	87264353	87310842	+	Efhd1	974	0.530325	0.74851	1.26379	1.26379	10.0547	7.95598	0.0307544	0.0724825	0.497424	-2.01036	47.4427	95.3768	0.253909	0.390986	0.189237	0.170879	0.245356	0.397353	0.256929	0.322903	3.93178	2.09279	1.31624	5.08257	2.8734	1.553	0.534118	1.02036
18	77456110	77565137	-	Rnf165	2703	0.240198	0.499079	0.693677	-1.44159	84.0211	121.124	0.0246246	0.060835	0.497759	-2.009	80.7788	162.285	5.26284	2.45018	1.13542	5.98077	2.61713	2.0265	2.73279	2.95994	4.76515	8.23295	6.19281	1.85445	2.65983	1.38511	2.32875	3.7349
14	57275034	57398484	-	Cryl1	3388	0.0339319	0.160272	0.724647	-1.37998	96.8758	133.687	2.69524e-06	3.04385e-05	0.498262	-2.00698	112.571	225.927	4.61653	3.44067	3.36841	4.88714	2.7398	2.62253	3.41015	3.12139	6.77378	5.56761	6.47332	10.6688	2.89281	4.51211	3.31153	3.46537
10	63115795	63203953	-	Mypn	111	0.810804	0.914459	1.21393	1.21393	1.50781	1.24209	0.295281	0.433253	0.498332	-2.0067	5.19729	10.4294	0.115413	0.0521314	0	0	0	0.059603	0	0.134543	0.384631	0.315892	0.129466	0.526573	0.388297	0.104933	0.0640941	0.0962604
3	122419757	122530192	+	Bcar3	11905	0.508465	0.732887	1.0734	1.0734	403.332	375.753	4.30778e-11	2.0068e-09	0.498364	-2.00657	408.351	819.383	13.9881	15.3266	8.85625	8.80026	9.99828	14.1657	12.8698	12.1896	28.2276	22.764	27.6408	28.16	13.2408	13.3684	14.122	10.7234
1	180165238	180196021	-	Coq8a	5186.54	0.0537496	0.211947	0.733171	-1.36394	144.555	197.164	1.12474e-05	0.000102116	0.498418	-2.00635	174.945	351.002	6.71729	4.79342	4.37741	8.12606	4.46172	3.61982	4.72861	4.95614	14.3497	9.2446	10.9729	11.1586	3.52968	5.54472	6.89921	6.0275
5	35652026	35679781	-	Htra3	260	0.767091	0.890207	0.894319	-1.11817	6.63004	7.41351	0.0411307	0.0922739	0.498666	-2.00535	9.82937	19.7113	0.0461653	0.260657	0.340626	0.239231	0.16357	0.158941	0.256929	0.242177	0.470104	0.394866	0.755221	0.961569	0.194148	0.230852	0.384565	0.423546
8	92326031	92356121	-	Crnde	2980	0.137472	0.365182	1.22307	1.22307	109.908	89.8628	1.13917e-07	2.05265e-06	0.498715	-2.00515	100.704	201.927	3.41623	3.23215	1.91129	2.61445	2.71936	3.03975	3.78387	4.00938	7.75672	5.37017	5.99861	7.18887	4.13536	3.14798	2.43558	2.94557
4	43427020	43429135	-	Fam166b	319	0.664261	0.834164	1.14712	1.14712	12.1057	10.5531	0.0218931	0.0555416	0.499024	-2.00391	10.3881	20.8168	0.623231	0.18246	0.227084	0.273407	0.306695	0.238412	0.280287	0.699623	0.491473	0.730501	0.733643	0.755518	0.388297	0.356771	0.192282	0.365789
11	106768204	106779538	-	Polg2	3615	0.292497	0.551228	0.855444	-1.16898	123.986	144.938	2.15966e-06	2.51028e-05	0.499324	-2.00271	112.849	226.004	4.10871	4.95248	3.40626	5.31433	3.80301	3.57618	4.41451	3.33666	10.4919	5.86375	5.43759	7.62387	4.15478	3.37883	3.35426	3.31136
14	20702012	20703100	-	6230400D17Rik	472	0.979385	0.99244	0.993631	-1.00641	15.9654	16.0677	0.00292165	0.0105993	0.4994	-2.0024	15.6989	31.4356	0.461653	0.677708	0.397397	0.461373	0.490711	0.635765	0.513859	0.269086	1.43168	0.888448	1.01415	0.755518	0.56303	0.587623	0.341835	0.481302
17	36986855	36989505	-	H2-M5	7097.83	0.0155339	0.0996287	0.596515	-1.6764	133.179	223.262	0.000975909	0.00432228	0.499437	-2.00225	272.458	545.529	0.184661	0.443117	0.56771	0.837307	0.143124	0.0993383	0.256929	0.0269086	1.02568	1.02665	1.48886	1.35078	1.37845	1.04933	0.534117	0.866344
9	8899833	8968612	+	Pgr	95	0.083764	0.2744	0.335345	-2.982	0.917972	2.73739	0.118148	0.214815	0.499532	-2.00187	4.01261	8.03275	0.0692479	0.156394	0.0189237	0.102527	0	0.0397353	0.0467144	0.0269086	0.427368	0.197433	0.237355	0.183156	0.135904	0.146906	0.106823	0.115512
17	37045966	37074306	+	Gabbr1	8160	0.0119193	0.0847393	0.650843	-1.53647	151.812	233.255	3.35783e-05	0.000255694	0.499657	-2.00137	321.524	643.49	7.40952	5.57806	5.14724	10.2015	3.94614	3.9934	7.2641	3.39048	21.1333	20.454	19.0316	23.1463	12.7167	9.5069	9.72094	8.54792
15	100761747	100823972	+	Slc4a8	5041.99	0.573518	0.776706	1.08273	1.08273	183.545	169.521	6.55008e-07	9.27573e-06	0.50016	-1.99936	165.031	329.956	5.33209	6.25578	4.4092	4.95548	7.68782	5.20531	4.64809	4.68208	11.9021	9.1411	11.2419	10.7146	4.32951	4.26026	5.21297	6.89223
16	78540336	78576689	-	D16Ertd472e	41216.2	0.00863153	0.0697092	0.755792	-1.32311	1424.81	1885.19	7.90107e-11	3.4104e-09	0.500234	-1.99906	1212.55	2423.97	75.0199	59.1181	49.5044	49.5723	37.723	42.1987	47.345	47.547	95.8609	83.1784	80.0983	56.0908	39.4702	44.6171	32.3037	36.31
9	43108653	43116571	-	Tmem136	696	0.000202309	0.00579898	0.31157	-3.20955	16.8366	54.038	0.0287446	0.0686707	0.500421	-1.99832	15.3428	30.6597	3.06999	0.72984	0.927259	1.91385	0.817852	0.437088	0.42043	0.349811	1.13252	0.631785	1.1652	1.07604	0.252393	0.524663	0.555482	0.596814
16	36792884	36874827	-	Eaf2	243	0.0256936	0.135272	0.386808	-2.58526	5.08632	13.1495	0.0892239	0.171944	0.500843	-1.99664	7.27114	14.5178	0.138496	0.156394	0.340626	0.888571	0.184017	0.178809	0.140143	0.107634	0.53421	0.276406	0.561021	0.526573	0.155319	0.230852	0.299106	0.231025
17	35016579	35026742	+	Vwa7	1561.48	0.230578	0.488321	0.784277	-1.27506	46.0855	58.7617	0.00045362	0.00227107	0.500954	-1.99619	51.9347	103.672	1.73956	1.95493	0.946183	2.56319	1.16544	1.23179	1.84522	1.42615	4.21091	4.01714	2.59676	2.62664	2.03556	1.78268	1.27598	1.44391
11	3330731	3342972	+	Pik3ip1	4771	0.0867678	0.279766	0.830118	-1.20465	156.619	188.67	8.9407e-11	3.79483e-09	0.501472	-1.99413	152.502	304.109	7.22486	5.13494	4.57953	6.22	4.84577	3.49671	5.62909	5.32789	11.2184	9.57549	9.23527	9.54701	4.81488	4.97381	5.12753	4.29321
1	171250129	171262268	+	Adamts4	1022	0.838125	0.927562	1.17434	1.17434	24.7226	21.0524	0.376854	0.516999	0.501757	-1.993	41.8366	83.3802	0.230826	1.43361	0.851565	0.136703	0.490711	1.15232	0.957646	0.37672	9.31661	0.157946	0.323666	1.03025	0.232978	1.21722	0.299106	3.44612
1	172271709	172298065	-	Atp1a2	395	0.0819828	0.271441	0.497339	-2.0107	8.37197	16.8335	0.0721169	0.144879	0.501804	-1.99281	13.5958	27.0939	0.761727	0.417051	0.246008	0.64934	0.429372	0.119206	0.280287	0.18836	1.92315	0.414609	0.409977	0.778413	0.349467	0.356771	0.32047	0.673823
15	44671856	44788064	-	Sybu	6297	0.000666672	0.0136428	0.597284	-1.67424	185.313	310.259	4.74639e-06	4.91361e-05	0.502105	-1.99162	190.228	378.86	10.1102	9.51401	9.3861	9.05662	5.7863	4.29142	6.32982	6.40423	13.2483	7.52219	9.47263	19.2085	5.35849	6.27499	6.53759	5.77561
17	8340406	8344114	+	Prr18	233	0.796073	0.904912	0.916309	-1.09133	10.1307	11.056	0.0473863	0.103319	0.5023	-1.99084	6.10484	12.1538	0.623231	0.18246	0.283855	0.273407	0.306695	0.476824	0.233572	0.18836	0.555578	0.315893	0.345244	0.366312	0.252393	0.188879	0.213647	0.115512
3	87525578	87540159	+	Etv3	130398	0.0185814	0.111693	0.807996	-1.23763	4589.21	5679.75	2.95102e-14	3.17546e-12	0.502497	-1.99006	3907.51	7776.19	214.286	162.807	131.768	190.06	155.616	130.817	136.337	137.338	286.814	226.606	239.964	259.221	117.515	136.056	119.342	118.999
6	121300296	121337719	+	Slc6a13	187	0.276832	0.535783	0.344009	-2.9069	0.367359	1.06787	0.238262	0.368039	0.50268	-1.98934	9.93557	19.7652	0.0230826	0.104263	0.0189237	0	0.0204463	0	0	0.0269086	0.106842	0.256663	0.582599	1.6484	0.271808	0.566637	0.106823	0.308033
11	99948475	99949552	+	Krtap9-5	1039	0.254548	0.514007	4.64625	4.64625	0.58452	0.125805	0.493918	0.625908	0.503271	-1.987	56.2903	111.849	0	0	0	0	0	0	0	0.0807257	1.34621	4.42249	0.841532	7.9215	5.74679	0.419731	0.0854588	0.847091
15	33083129	33594553	+	Cpq	164	0.0307104	0.15147	0.352067	-2.84037	3.28402	9.32783	0.132072	0.234386	0.503366	-1.98663	5.00021	9.93356	0.0230826	0.36492	0.510939	0.222143	0.122678	0.119206	0.0467144	0.107634	0.405999	0.217176	0.215777	0.45789	0.116489	0.230852	0.149553	0.134765
11	99936291	99937226	+	Krtap31-2	16668.2	0.0918371	0.289334	0.245853	-4.06747	3.13295	12.7432	0.384005	0.52422	0.50365	-1.9855	904.397	1795.68	0	0	0.0378473	0	0	0	0	0	4.77236	13.9844	2.82641	26.4637	17.7907	2.11408	0.265123	2.60607
11	53983115	54028105	-	Slc22a4	15063	0.00360125	0.0404908	0.625228	-1.59942	414.356	662.727	1.97946e-05	0.000164203	0.503694	-1.98533	483.254	959.419	18.9278	20.2009	11.6381	30.2453	8.79191	13.2318	14.3413	14.5845	36.8823	26.6927	29.281	32.0985	14.3282	14.1239	19.5272	12.8796
11	121434953	121450491	+	Fn3k	98	0.801624	0.907924	0.863444	-1.15815	2.74396	3.17793	0.203514	0.326237	0.503789	-1.98496	3.47743	6.90256	0.0230826	0.130329	0.0756946	0.153791	0.184017	0.0198677	0.0233572	0.107634	0.235052	0.236919	0.151044	0.274734	0.213563	0.0419731	0.0427294	0.134765
8	123042575	123044603	+	2810013P06Rik	7437	0.0609219	0.228158	0.81172	-1.23195	232.134	285.977	3.89293e-10	1.38981e-08	0.503915	-1.98446	245.27	486.728	9.18688	10.5045	6.86929	8.80027	7.21754	6.53646	7.98817	6.6195	18.8042	13.5834	12.8603	18.1324	9.39678	8.07982	6.43077	6.96925
16	77329328	77558429	+	Mir99ahg	75	0.556659	0.76656	0.644643	-1.55125	1.27986	1.98537	0.28356	0.420701	0.504164	-1.98348	3.05516	6.05986	0.0461653	0	0.113542	0.0683516	0.0613389	0.0397353	0	0.0538171	0.320526	0.0394866	0.388399	0.045789	0.116489	0.0629596	0.128188	0.0770083
13	62864753	62888283	-	Fbp1	2093	0.323532	0.580299	1.60239	1.60239	13.9413	8.70029	0.123288	0.22223	0.50421	-1.9833	109.091	216.361	0.230826	0.260657	0.397397	0.170879	0.449819	0.33775	0.163501	0.780348	2.82063	4.8371	2.97773	17.6059	5.41674	4.84789	2.1792	1.3669
19	44516957	44545849	-	Sec31b	783	0.119794	0.337825	0.696954	-1.43482	15.595	22.3759	0.000876035	0.00395679	0.504468	-1.98229	31.0105	61.4717	0.761727	0.755906	0.454168	0.786044	0.408926	0.456956	0.537216	0.511263	2.56421	1.22408	2.54617	1.69419	0.931912	0.839462	1.41007	0.731579
15	76612383	76616853	-	Slc39a4	166	0.392448	0.642379	0.701489	-1.42554	4.24508	6.05153	0.0688904	0.139534	0.504635	-1.98163	5.93905	11.769	0.115413	0.390986	0.0946183	0.170879	0.0408926	0.158941	0.140143	0.18836	0.320526	0.217176	0.409977	0.595257	0.194148	0.230852	0.149553	0.173269
12	98786604	98901485	-	Eml5	2138.07	0.149351	0.381429	0.827108	-1.20903	67.2231	81.2748	6.5464e-08	1.27102e-06	0.50538	-1.97871	70.4427	139.386	2.28171	1.94673	2.58829	2.98082	1.9729	1.72157	2.28069	2.29414	4.24557	4.35824	4.21501	5.34081	2.53921	2.18308	2.05607	2.08261
16	18071726	18089191	-	Prodh	9926	0.0196808	0.115751	0.764358	-1.30829	271.228	354.844	1.65436e-09	5.02558e-08	0.505422	-1.97855	349.538	691.578	11.4721	10.7391	10.3323	10.9533	8.34209	7.11262	8.99253	8.82601	21.2615	17.5123	21.1246	30.3123	10.5228	9.84269	14.3998	9.26025
2	126320973	126491554	-	Atp8b4	576	0.0950643	0.295781	0.672811	-1.4863	14.4019	21.4056	0.00177166	0.00706627	0.505494	-1.97826	20.2763	40.112	0.5309	0.495248	0.927259	0.615165	0.327141	0.258279	0.677359	0.538171	1.58126	1.1846	1.40255	1.05315	0.582445	0.671569	0.68367	0.616066
9	20637749	20644768	-	Fbxl12	7236.29	0.238779	0.49721	0.857095	-1.16673	229.783	268.095	1.36799e-07	2.41931e-06	0.50605	-1.97609	241.306	476.842	8.39467	10.8908	6.35931	7.65354	7.21586	6.6802	7.3103	6.86016	19.9469	14.7202	11.429	15.9106	10.2149	7.55757	6.06788	6.54243
2	112266314	112363164	+	Slc12a6	21458.7	0.0681211	0.243764	0.810366	-1.23401	674.422	832.243	2.93216e-09	8.43755e-08	0.506209	-1.97547	702.015	1386.81	22.99	24.7104	20.0782	33.7151	17.5837	20.3067	23.0093	21.7959	46.6911	38.4821	42.8362	52.7031	26.6179	22.7285	19.7214	19.3484
5	139706693	139736334	-	Micall2	9905	0.529977	0.748221	0.92008	-1.08686	390.273	424.174	2.84734e-07	4.55222e-06	0.506434	-1.97459	286.89	566.49	17.7044	12.303	10.1431	12.2691	13.8626	10.51	12.1224	11.1132	21.4325	21.7374	18.449	11.9738	10.0375	8.52053	8.11859	9.39501
13	95024105	95250337	-	Pde8b	310	0.583609	0.783208	0.841973	-1.18769	10.8898	12.9336	0.0264604	0.0643916	0.506474	-1.97444	9.53104	18.8184	0.276992	0.417051	0.35955	0.512637	0.38848	0.417221	0.256929	0.242177	0.299157	0.473839	0.798376	0.892885	0.194148	0.251838	0.427294	0.327285
16	17070139	17086737	+	Ypel1	1143.22	0.0470532	0.196666	0.632422	-1.58122	31.8909	50.4267	0.00251231	0.00935838	0.506518	-1.97426	37.0074	73.0622	1.40804	1.22509	1.85708	1.60626	1.12455	0.93378	0.981003	0.834165	1.79494	1.75715	1.61833	4.37285	0.971446	1.28018	1.45392	0.962604
19	45047576	45056384	+	Sfxn3	24182	0.00269222	0.0335569	0.689081	-1.45121	614.078	891.155	3.47996e-08	7.2247e-07	0.506659	-1.97371	848.44	1674.58	26.7527	26.3784	18.2423	37.5756	17.2975	16.8279	22.5632	18.6208	62.8019	48.6078	54.2467	52.4287	31.2187	27.5137	24.6976	23.43
16	84713023	84715245	+	Mir155hg	120	0.98455	0.993892	1.01048	1.01048	4.15278	4.10971	0.187215	0.306542	0.507226	-1.97151	3.99801	7.88211	0.0461653	0.18246	0.189237	0.0854395	0.0817852	0.198677	0.186858	0.0269086	0.448736	0.256663	0.0647332	0.251839	0.155319	0.209865	0.0427294	0.0962604
4	32804035	32950827	-	Ankrd6	1285	0.00535613	0.051963	0.527002	-1.89753	28.8786	54.7978	0.00217239	0.00832142	0.507548	-1.97026	44.1836	87.053	2.67759	1.25115	1.21111	1.62335	0.838298	0.754971	1.23793	0.699622	3.91041	2.09279	1.85569	3.47997	1.84441	1.17525	1.02551	1.50166
16	88931804	88932265	-	Krtap19-9b	5960	0.23128	0.489366	0.257842	-3.87835	0.892073	3.45977	0.503453	0.634089	0.507598	-1.97006	325.376	641.012	0	0	0.340626	0.0512637	0	0.0794706	0.0233572	0	18.6119	15.6564	7.68168	41.5306	33.3741	5.1417	0.213647	2.42576
7	104338754	104353359	-	Trim12c	4071.97	0.00739894	0.0633721	0.686856	-1.45591	109.009	158.707	6.92623e-07	9.70052e-06	0.507716	-1.9696	139.777	275.306	4.27028	4.84822	4.06859	6.15165	2.65691	3.37646	3.36047	4.00937	8.32726	6.92988	8.99654	11.6741	3.57034	4.42816	5.48825	4.11766
8	72572103	72587285	+	Tmem38a	4968	0.000153544	0.00477831	0.652833	-1.53179	147.907	226.561	9.74667e-10	3.10917e-08	0.508096	-1.96813	155.228	305.509	8.21741	6.15151	7.19099	6.20291	4.90711	3.51657	4.76487	4.97808	11.6244	7.89731	10.1415	10.1652	5.86328	5.1417	4.14475	4.38947
7	120957037	120982313	-	Cdr2	23882.1	0.0772002	0.262939	0.743668	-1.34469	795.535	1069.74	5.29491e-05	0.00037474	0.508255	-1.96752	729.682	1435.66	27.6528	30.445	33.6844	38.2433	24.1676	23.5827	25.8561	23.599	36.2837	30.6811	40.5226	79.9729	21.1621	29.3185	24.3556	17.2307
4	145789515	145831979	+	Znf41-ps	3744.78	0.259031	0.518265	0.884575	-1.13049	124.138	140.337	1.341e-10	5.42077e-09	0.508319	-1.96727	122.617	241.221	4.92599	3.92668	4.07653	4.25474	3.65009	3.8367	3.90844	3.75749	6.31249	7.61251	9.63423	7.88731	4.37482	3.51092	3.33362	4.17903
10	12382188	12861736	-	Utrn	37874	1.19725e-08	3.97695e-06	0.517565	-1.93213	915.89	1769.61	4.24558e-09	1.15431e-07	0.508515	-1.96651	1221.8	2402.68	56.714	44.3638	45.2465	69.1889	22.8999	26.4637	34.1015	29.0074	93.2516	75.9327	75.6516	67.8135	40.4217	43.673	35.6577	34.1724
19	17432314	17837633	-	Pcsk5	345	0.295665	0.554378	0.676516	-1.47816	7.56269	11.1789	0.050008	0.107937	0.50884	-1.96525	12.9851	25.5189	0.230826	0.338854	0.492015	0.290494	0.16357	0.139074	0.397073	0.242177	0.683788	0.710758	1.27309	0.66394	0.893082	0.209865	0.277741	0.250277
15	32240568	32244663	-	Snhg18	716	0.0973197	0.299301	0.710191	-1.40807	27.6004	38.8634	0.00141813	0.00590116	0.508851	-1.96521	18.3834	36.1272	1.08488	1.12083	1.53282	0.991098	0.695174	0.814574	1.21458	0.645805	1.45305	1.22408	1.10046	0.91578	0.698934	0.587623	0.3632	0.654571
16	34784950	35002435	+	Mylk	1481	0.0631011	0.232839	0.663845	-1.50637	42.8386	64.531	0.00181965	0.00722189	0.50946	-1.96286	47.6805	93.5902	1.5927	1.95493	1.62743	2.66571	1.12455	0.814574	2.17222	1.18398	3.39757	1.85587	2.82668	4.1439	1.41728	2.01471	1.11096	1.46316
8	84946991	84956604	+	Rtbdn	325	0.23311	0.491026	0.68598	-1.45777	13.9432	20.326	0.0440426	0.097518	0.509546	-1.96253	7.23019	14.1895	0.923305	0.781971	0.529863	0.32467	0.368033	0.536427	0.233572	0.56508	0.470104	0.572555	0.431555	0.366312	0.368882	0.188879	0.299106	0.0577562
1	12866550	12991136	-	Slco5a1	1069	0.53996	0.754306	1.42869	1.42869	2.99491	2.09626	0.131917	0.234138	0.509662	-1.96208	57.4905	112.801	0.0923305	0.130329	0.0189237	0.0341758	0.0408926	0.0794706	0.0467144	0.215268	2.84199	3.06021	1.20835	7.57808	4.32951	1.7209	0.384565	0.827839
17	31295483	31350699	+	Slc37a1	3504	0.0487174	0.200683	0.648518	-1.54198	76.5431	118.028	0.00173961	0.00696758	0.509831	-1.96143	131.121	257.186	2.56217	2.97149	2.4033	6.27127	1.88106	2.28478	2.75615	2.47559	6.75243	5.46888	8.32903	13.0499	5.26143	3.84054	3.84565	3.56163
10	80258151	80261013	-	Gamt	483	0.0541078	0.213029	0.505616	-1.97779	10.6132	20.9906	0.0469196	0.102683	0.509873	-1.96127	16.2723	31.9145	0.276992	0.54738	0.340626	1.33286	0.38848	0.158941	0.513859	0.242177	1.53852	1.04639	0.712065	0.847096	0.485371	0.587623	0.555482	0.423546
9	111439081	111489612	+	Dclk3	742	0.204594	0.457166	1.61459	1.61459	25.7412	15.9428	0.0653353	0.133913	0.510158	-1.96018	28.2993	55.4716	0.784809	0.338854	0.189237	0.64934	0.736067	0.93378	0.350358	1.13016	1.13252	0.947677	1.10046	4.07522	1.16489	1.30117	0.491388	0.616066
11	99477973	99493111	-	Krt23	119830	0.00383685	0.0422081	0.59153	-1.69053	3414.1	5771.65	0.000211997	0.00120108	0.510428	-1.95914	3726.95	7301.62	168.365	140.468	226.441	164.693	106.934	93.1395	102.818	115.626	179.708	157.828	168.544	446.786	120.624	133.684	109.943	105.251
11	51650954	51657682	+	D930048N14Rik	5124	0.924916	0.970605	1.01732	1.01732	178.508	175.47	0.0001966	0.00112553	0.510509	-1.95883	171.209	335.369	4.9166	6.77708	2.85747	7.10857	5.54095	5.4636	7.10059	3.57884	11.4107	9.69395	8.71741	13.8512	6.36807	6.12807	4.91388	4.1777
12	21269802	21286285	-	Itgb1bp1	8701.26	0.000544898	0.0116693	0.627137	-1.59455	241.876	385.683	4.92954e-07	7.30586e-06	0.510518	-1.95879	282.099	552.574	12.5993	10.5322	10.3453	13.636	7.43482	5.55569	7.43381	9.42605	16.4262	12.6763	17.0333	25.9951	9.8598	7.95517	8.76021	8.90065
4	42158842	42665763	-	Gm13305	143.533	0.0798636	0.267554	0.134367	-7.44228	0.354088	2.63522	0.448783	0.584255	0.510599	-1.95848	6.87958	13.4736	0.238812	2.61075e-09	0.0908866	7.69143e-05	2.13873e-06	0.00871029	0.00295236	0.0365345	0.0301028	0.0665983	1.63352	0.0533016	0.467092	0.0431717	0.158021	0.19505
6	65778962	65936991	+	Prdm5	77	0.311724	0.570095	1.89479	1.89479	4.837	2.55279	0.299965	0.438106	0.510737	-1.95795	1.93909	3.79666	0	0	0.0946183	0.187967	0.143124	0.0397353	0.210215	0.215268	0.106842	0.0789731	0.151044	0.160261	0.0194148	0.0839462	0.0640941	0.0770083
3	93068823	93075506	+	Gm4858	77	0.28721	0.545478	0.439587	-2.27486	1.29597	2.94817	0.332405	0.472108	0.510748	-1.95791	2.91383	5.70503	0.0692479	0	0.151389	0.119615	0.0817852	0	0	0.0807257	0.235052	0.0197433	0.151044	0.343417	0.0582445	0.167892	0.0854588	0.0577562
6	65117293	65144731	-	Hpgds	25921	0.000847214	0.0156982	0.698406	-1.43183	1061.33	1519.64	5.3612e-10	1.86604e-08	0.511135	-1.95643	612.963	1199.22	44.0416	44.3378	52.1347	44.907	34.0226	36.2386	28.8228	29.8416	44.5531	32.8923	33.5102	45.2395	18.017	18.636	18.5232	21.8511
19	23972750	24031020	-	Fam189a2	12715	0.0012279	0.0200025	0.598645	-1.67044	338.614	565.634	2.17771e-05	0.000178324	0.511386	-1.95547	410.267	802.265	16.0886	13.1371	12.5653	26.6742	10.0391	9.00005	12.683	9.76781	25.5566	21.1845	27.9863	29.9002	16.6773	12.2981	10.7464	11.917
1	171229572	171234350	-	Fcer1g	1698	0.000649477	0.013429	0.527855	-1.89446	41.7888	79.1673	0.000227796	0.0012778	0.512012	-1.95308	55.146	107.705	1.40804	2.63264	2.95209	2.59736	0.960976	1.15232	1.56493	1.47997	4.27368	2.58637	4.12135	3.06786	2.15505	1.53202	1.41007	1.82895
17	17843326	17855189	-	Has1	494	0.122767	0.341569	0.566514	-1.76518	15.3029	27.0124	0.0682035	0.138517	0.51204	-1.95297	13.9941	27.3301	0.830975	1.01656	0.946183	0.546813	0.204463	0.357618	0.934289	0.403628	0.940209	0.868704	0.625755	1.12183	0.252393	0.209865	0.213647	1.05886
5	66745840	67057160	+	Limch1	8858	0.000180343	0.00535076	0.500806	-1.99678	182.699	364.81	0.000250049	0.00138333	0.512065	-1.95288	313.157	611.556	12.1184	9.90497	9.29148	13.2773	6.15434	4.43049	4.83495	7.05003	32.7578	14.8667	17.2191	14.7441	14.6776	9.52789	7.45626	7.79711
8	111536640	111626031	+	Znrf1	38888.9	0.000121045	0.00406454	0.676557	-1.47807	1137.7	1681.61	4.24242e-11	1.98239e-09	0.512598	-1.95085	1248.92	2436.46	55.0741	51.506	36.6739	63.1743	35.3106	30.6554	38.68	34.685	89.2125	75.4186	81.2625	71.3153	46.5766	37.0412	35.4226	38.0994
16	27388956	27452219	+	Ccdc50	40851.9	0.00142939	0.0218866	0.665529	-1.50256	1081.94	1625.69	1.55648e-07	2.69344e-06	0.512823	-1.94999	1395.83	2721.86	50.8278	38.0035	45.0938	63.4626	31.6305	30.1388	34.4516	36.515	82.0323	72.9729	82.0389	117.792	46.9643	49.6339	33.7559	45.3008
11	101330606	101339431	+	Aoc3	361	0.0242357	0.1304	0.37864	-2.64103	9.07328	23.9628	0.119422	0.216616	0.512896	-1.94971	9.60058	18.7184	1.80044	0.390986	0.548786	0.273406	0.511158	0.119206	0.280287	0.18836	0.876104	0.217176	0.66891	0.686835	0.485371	0.272825	0.299106	0.154017
7	98682336	98702929	-	Gm15506	310	0.612786	0.800538	1.14545	1.14545	11.9295	10.4146	0.00854512	0.0258349	0.513237	-1.94842	10.1428	19.7624	0.300074	0.234591	0.302779	0.41011	0.347587	0.317882	0.397073	0.403628	0.897472	0.493582	0.453133	0.732624	0.310637	0.314798	0.384565	0.269529
6	128992961	129006648	+	BC064078	23045	0.000198339	0.00574722	0.634087	-1.57707	534.17	842.423	3.93021e-08	8.06089e-07	0.513298	-1.94818	835.489	1627.69	27.5376	20.0445	21.6297	33.2531	18.463	12.3179	15.8596	18.9974	48.5276	47.9169	49.9309	65.7072	26.6954	27.9751	24.5267	25.9518
14	19751257	19811788	+	Nid2	249.089	0.621023	0.805948	0.818317	-1.22202	8.87156	10.8412	0.09612	0.1822	0.513491	-1.94745	7.53987	14.6835	0.138568	0.417215	0.435244	0.32482	0.347654	0.29812	0.256929	0.161475	0.855184	0.256898	0.366876	0.435406	0.077674	0.209865	0.170918	0.481441
10	79781474	79788986	-	Prss57	85.7412	0.679251	0.842801	0.73855	-1.354	2.34307	3.17252	0.339649	0.479206	0.513576	-1.94713	2.97976	5.80198	0.173482	1.70644e-17	0.0757567	0.130662	0.112375	0.112617	3.55277e-16	0.0502299	0.0763254	0.111198	0.29992	0.273824	0.147661	1.25451e-16	0.189133	0.0389391
19	52991180	53038655	-	Xpnpep1	51452	0.00466382	0.0477955	0.743547	-1.3449	1633.09	2196.36	1.87387e-10	7.34172e-09	0.513719	-1.94659	1637.17	3186.9	70.3097	61.7236	61.1613	75.3064	53.9373	47.2453	48.583	49.6194	99.192	80.4144	93.3885	142.564	52.6919	53.9564	51.0616	48.3997
11	69765912	69784027	+	Zbtb4	30513	0.000189037	0.0055441	0.700971	-1.42659	920.45	1313.11	2.10554e-12	1.36325e-10	0.513809	-1.94625	976.209	1899.95	43.6262	35.5536	32.6622	48.6493	27.5412	24.2187	32.8403	28.2809	70.9217	59.4075	55.3685	61.5404	32.6946	30.0317	30.5088	29.6097
10	81233163	81252124	+	Zfr2	2125	0.249841	0.509078	0.83915	-1.19168	54.0972	64.4666	2.90457e-06	3.24666e-05	0.514064	-1.94528	79.9393	155.505	1.96202	1.9028	1.77882	2.22143	1.20633	1.58941	2.31236	1.53379	6.56009	5.07402	4.59606	3.98364	2.60159	2.30852	2.86287	2.291
4	114163384	114245029	+	Skint11	12233	0.00654444	0.0585817	0.638386	-1.56645	457.364	716.438	5.8888e-05	0.000409376	0.514279	-1.94447	306.828	596.619	20.7282	18.0635	25.1873	22.9833	13.8421	11.0266	12.4027	19.1858	16.1545	13.6229	17.5643	30.5412	7.22231	10.85	12.1565	8.43241
9	103208876	103230287	-	Trf	1479	0.00911784	0.0721494	0.472664	-2.11567	27.1792	57.502	0.0168662	0.0451339	0.5145	-1.94364	54.4309	105.794	0.992553	1.17296	2.21407	2.46066	0.695174	0.576162	1.35472	0.726531	5.74809	1.93484	2.76195	3.3426	1.68909	1.90977	0.940047	2.291
16	89570176	89571184	-	Krtap11-1	22769	0.231483	0.489626	0.261652	-3.82187	2.74807	10.5028	0.539473	0.664769	0.514578	-1.94334	1253.45	2435.87	0	0.0260657	1.68421	0	0.0204463	0.119206	0.0233572	0.511263	67.46	56.9001	31.9135	148.448	117.654	33.4525	6.85807	16.9418
1	38175991	38627245	-	Aff3	15106	0.000999059	0.0175052	0.60522	-1.65229	365.85	604.49	1.16486e-05	0.000105195	0.514582	-1.94332	524.994	1020.23	24.2137	14.4404	10.2945	25.1534	12.0429	9.47687	12.3326	10.9249	35.3006	31.4116	32.7982	33.3344	19.0265	17.7966	16.6004	12.7641
16	18348182	18407075	+	Arvcf	24684.8	0.000100258	0.00351363	0.641383	-1.55913	545.766	850.92	4.14987e-09	1.1303e-07	0.514737	-1.94274	921.116	1789.49	27.1109	22.3904	22.9731	31.2712	15.7641	13.538	21.5354	16.199	60.2163	51.9451	62.443	58.5801	33.8864	28.6105	32.0751	21.5479
15	85581142	85593709	+	AU022754	145	0.364758	0.617768	0.583642	-1.71338	3.3523	5.74377	0.237422	0.367002	0.51479	-1.94254	5.15714	10.018	0.184661	0.130329	0.227084	0.153791	0.0204463	0	0.327001	0.0807257	0.448736	0.138203	0.517866	0.20605	0.0388297	0.209865	0.128188	0.269529
15	85535437	85581822	-	Wnt7b	70496.5	4.09525e-06	0.000343945	0.655578	-1.52537	2302.61	3512.34	4.24868e-13	3.32923e-11	0.514799	-1.94251	2059.44	4000.47	135.088	90.8112	89.1672	115.857	66.3298	61.49	68.906	86.5895	148.127	113.645	131.448	127.893	61.3106	64.9327	70.4811	62.4527
5	34915915	34923840	+	Msantd1	1326	0.0446718	0.190581	0.662347	-1.50978	42.2583	63.8008	0.00106498	0.00462692	0.514811	-1.94246	40.2716	78.2259	3.00074	2.18952	1.96806	0.837308	1.06321	1.47021	1.33136	1.29161	3.29073	2.68509	1.942	2.24366	1.16489	1.46906	1.34598	1.09737
2	126034658	126091186	+	Fgf7	187	0.922811	0.969377	1.05903	1.05903	2.90678	2.74475	0.187869	0.307468	0.515457	-1.94002	8.63843	16.7588	0.161578	0.0781971	0.0378473	0.0683516	0.184017	0.0198677	0.0934289	0.0538171	0.512841	0.493582	0.237355	0.938674	0.349467	0.587623	0.0427294	0.115512
X	56454839	56507844	+	Ints6l	32513	0.000378897	0.00892071	0.70898	-1.41048	855.691	1206.93	5.51629e-12	3.06505e-10	0.515949	-1.93818	1152.96	2234.64	38.8019	37.5346	32.6055	39.1826	22.7567	25.1723	32.1862	24.6751	69.319	56.7817	71.4439	93.9132	36.2087	39.4127	36.9823	32.613
17	46725664	46729166	-	Gnmt	486	0.900605	0.958371	1.04525	1.04525	10.8219	10.3533	0.0404823	0.0911	0.51633	-1.93674	20.3932	39.4964	0.184661	0.286723	0.56771	0.205055	0.204463	0.33775	0.116786	0.699622	0.79063	1.44126	1.07889	1.83156	0.718349	0.839462	0.534117	0.481302
8	23669661	24063117	+	Zmat4	140	0.0280673	0.143819	0.318435	-3.14035	2.35449	7.39395	0.162064	0.27384	0.516515	-1.93605	4.63256	8.96888	0.43857	0.130329	0.246008	0.102527	0.0613389	0.119206	0.0700717	0.0269086	0.470104	0.276406	0.280511	0.137367	0.213563	0.251838	0.0427294	0.0770083
5	147957320	148316066	+	Mtus2	117	0.572806	0.776225	0.730907	-1.36816	6.36723	8.71141	0.296779	0.434949	0.517105	-1.93384	1.76604	3.41524	0.715561	0.156394	0.132466	0.102527	0.143124	0.278147	0.186858	0.161451	0.149579	0.0987164	0.172622	0.0228945	0.0582445	0.146906	0	0.0192521
10	127705256	127720941	+	Myo1a	290	0.469335	0.703683	0.755575	-1.32349	10.5814	14.0045	0.088815	0.171253	0.517108	-1.93383	8.25271	15.9594	0.738644	0.104263	0.529863	0.32467	0.368033	0.496691	0.303644	0.0807257	0.619683	0.434352	0.453133	0.572362	0.174734	0.377758	0.299106	0.192521
5	137629123	137642897	+	Gm20605	30462.2	0.000712688	0.0140333	0.737283	-1.35633	932.79	1265.17	1.82701e-13	1.54447e-11	0.517176	-1.93358	996.564	1926.93	48.6818	37.6157	31.3073	38.3831	27.5001	22.7807	34.7287	29.6668	68.7328	52.5926	62.8353	66.9509	34.2218	33.9418	28.4253	28.9019
9	94669892	95230453	+	Slc9a9	12473	0.00265086	0.0332828	0.725262	-1.37881	419.591	578.537	6.14978e-10	2.08819e-08	0.517439	-1.93259	376.362	727.354	18.72	17.073	16.5393	18.5233	15.1916	10.5299	12.683	12.8892	22.8855	17.769	25.6991	28.5723	10.6587	11.2908	11.3874	13.9385
2	31026206	31142009	-	Fnbp1	63240.8	0.0676477	0.242472	0.852114	-1.17355	2273.99	2668.64	5.3404e-14	5.5136e-12	0.517828	-1.93114	1959.68	3784.43	99.4396	89.3776	63.8476	77.5786	68.2901	72.1589	72.2201	64.5806	129.344	95.8351	122.97	145.312	57.3121	65.5418	65.2048	58.6413
1	173334254	173367696	-	Cadm3	364	0.0189799	0.11311	0.444169	-2.25139	6.75181	15.201	0.0372972	0.0850599	0.51788	-1.93095	13.1774	25.4448	0.346239	0.495248	0.302779	0.700604	0.265802	0.158941	0.233572	0.161451	1.13252	0.572555	0.582599	1.03025	0.194148	0.314798	0.405929	0.731579
8	93166072	93197805	-	Ces1d	1987	0.652303	0.825782	1.15163	1.15163	102.827	89.288	0.0369512	0.0844473	0.518026	-1.93041	49.9693	96.4611	0.96947	3.62313	3.27379	2.99038	3.90524	1.13246	5.11523	2.5294	1.83768	2.66534	4.87657	3.22812	1.08723	2.85417	1.28188	1.09737
16	36828400	36872716	+	Iqcb1	1886	0.00128561	0.0206265	0.551392	-1.81359	41.8525	75.9034	0.000198263	0.00113335	0.51823	-1.92964	67.2291	129.728	3.16232	1.85067	1.89237	2.40939	1.06321	1.2914	1.70508	1.04943	4.97883	3.31687	3.66822	4.94521	3.10637	2.07767	1.64508	1.63643
3	125865272	125938653	-	Ugt8a	66	0.527497	0.74638	2.56574	2.56574	0.532176	0.207416	0.585195	0.70452	0.51839	-1.92905	3.48976	6.73192	0	0.0260657	0	0	0.0204463	0.0397353	0	0	0.53421	0	0	0.343417	0	0.0209865	0.0427294	0.365789
19	23141226	23166912	+	Klf9	28460	0.00669558	0.0594471	0.65733	-1.52131	798.486	1214.74	2.08351e-05	0.000171808	0.518401	-1.92901	936.827	1807.15	40.4638	33.5466	23.787	50.8536	17.9723	22.9273	30.7848	26.6126	59.8956	51.3918	78.3704	46.0408	24.2685	36.3487	33.2007	24.2961
7	118535844	118584687	-	Tmc7	13016	0.0265579	0.138406	0.709723	-1.409	349.413	492.323	1.92509e-05	0.000161004	0.518923	-1.92707	456.322	879.364	21.8131	14.8314	12.7167	11.7223	9.1395	12.8146	11.702	8.7991	34.168	27.1865	29.691	23.4211	16.3861	19.6434	9.59275	11.9363
4	152115934	152120120	+	Tnfrsf25	1314	3.27553e-05	0.00150182	0.474616	-2.10696	34.6538	73.0143	0.000188045	0.00108305	0.518968	-1.9269	39.019	75.1857	3.69322	2.13739	1.83559	1.45247	1.08365	1.05299	1.23793	0.834165	2.71379	2.1915	2.04989	2.83892	1.22313	1.19623	1.19642	1.28989
15	3317755	3583353	-	Ghr	30835.9	6.36484e-07	8.03759e-05	0.645786	-1.5485	939.239	1454.41	6.69882e-14	6.69007e-12	0.519093	-1.92644	955.662	1841.02	42.2183	43.2951	46.8927	45.1967	27.6639	27.0598	29.1262	31.2408	64.6195	48.8445	55.4973	70.9714	28.9087	33.1794	33.3075	25.0471
7	27907392	27929431	-	Zfp974	1910.54	0.0136365	0.092197	0.671896	-1.48832	50.7976	75.6033	2.20139e-05	0.000179755	0.519296	-1.92568	65.7313	126.578	2.46402	1.68831	2.00385	2.99045	1.09021	1.40635	1.93577	1.84917	4.26198	4.01678	3.85244	4.3475	2.54561	1.70616	1.76604	2.2334
11	69340769	69342648	+	Chd3os	78769	0.00763067	0.0647677	0.615763	-1.624	2393.46	3886.98	0.00031294	0.00166727	0.5195	-1.92493	2421.81	4661.82	143.066	107.495	135.796	90.6684	72.2163	57.3778	84.1327	80.7257	141.822	86.0017	107.651	273.04	64.0107	97.9442	70.9094	72.2338
4	116819907	116821509	-	Hpdl	827	0.433079	0.677151	0.812405	-1.23091	31.5865	38.8802	0.0136596	0.0381012	0.519684	-1.92425	23.5749	45.364	1.01564	0.703774	1.28681	1.64044	0.817852	0.59603	1.05107	1.47997	1.32484	1.16485	1.53202	1.90024	1.14548	0.776502	0.769129	0.288781
6	42668002	42710116	-	Tcaf1	5516	0.0123456	0.0863345	0.684725	-1.46044	176.418	257.648	1.39537e-05	0.000123245	0.519956	-1.92324	169.111	325.241	12.0491	6.25578	7.72087	5.77571	4.62087	5.36426	5.90937	5.73152	12.5219	9.63472	12.8603	7.34913	5.8827	6.02314	4.40113	4.9863
4	134496761	134510238	+	Paqr7	13280	0.000344173	0.00828183	0.492851	-2.02901	384.094	779.33	0.000937032	0.00418284	0.520042	-1.92292	363.074	698.163	18.0043	18.8976	24.1087	32.9455	12.1859	8.26494	17.3077	9.36415	16.1544	17.769	27.123	30.1292	7.22232	15.3831	12.5838	10.5694
1	36530193	36536557	-	Ankrd23	7430.98	0.0629465	0.23238	0.660018	-1.51511	166.731	252.616	0.00315424	0.0112891	0.520176	-1.92243	282.894	543.843	7.68651	5.65626	7.17208	10.0819	5.99077	4.78811	5.09187	4.41301	14.8295	9.95058	11.4577	34.7766	7.00876	9.1711	11.7719	7.68158
2	151911207	151945338	+	Angpt4	121	0.142703	0.372035	0.4747	-2.10659	2.94402	6.20185	0.175457	0.291411	0.520375	-1.92169	3.84136	7.3819	0.0923305	0.18246	0.246008	0.222143	0.122678	0.059603	0.0467144	0.134543	0.192315	0.11846	0.086311	0.572362	0.155319	0.0629596	0.128188	0.134765
X	100729847	100738902	+	Gdpd2	73839	2.39576e-05	0.00123257	0.645927	-1.54816	1969.97	3049.83	2.55821e-10	9.55733e-09	0.520644	-1.9207	2518.98	4838.2	108.327	87.8405	72.4568	105.911	65.7747	56.3642	62.2713	55.9154	154.684	125.457	154.688	196.025	70.8665	87.4299	86.6317	72.3084
1	88698226	88702192	-	Arl4c	47489	0.00250094	0.0320859	0.672702	-1.48654	1242.27	1846.69	6.04043e-07	8.66646e-06	0.520676	-1.92058	1654.12	3176.87	65.9471	50.1244	44.5841	65.6859	34.8201	32.8214	42.7437	42.3541	130.39	100.809	88.4903	93.4782	73.4269	53.2848	41.2552	40.5449
11	3983636	3999329	+	Gal3st1	10760	0.00128446	0.0206265	0.567734	-1.76139	269.235	474.227	0.000189206	0.0010881	0.520742	-1.92034	363.517	698.075	11.6567	12.2769	15.0254	18.4037	7.11532	6.15896	9.90346	10.1176	21.924	15.2418	17.4132	36.4938	11.979	12.6339	12.8615	8.37465
18	52767811	52915932	+	Sncaip	102	0.608883	0.797782	0.745941	-1.34059	2.7734	3.71799	0.220564	0.34698	0.521406	-1.91789	3.69062	7.0782	0.0461653	0.156394	0.113542	0.136703	0.0817852	0.0596029	0.0700717	0.134543	0.149579	0.0592298	0.151044	0.572363	0.0388297	0.104933	0.0854588	0.231025
9	107340640	107349684	+	6430571L13Rik	362	0.956741	0.984378	1.0223	1.0223	9.71936	9.50734	0.0880883	0.170184	0.521561	-1.91732	14.2553	27.3321	0.253909	0.260657	0.20816	0.427198	0.306695	0.317882	0.186858	0.37672	0.277789	0.691015	0.453133	2.15208	0.660104	0.419731	0.448659	0.269529
16	23965050	23988853	-	Bcl6	84479.9	0.0376861	0.17128	0.810206	-1.23425	2827.55	3489.91	1.25716e-10	5.14997e-09	0.521669	-1.91693	2707.7	5190.47	121.259	106.085	107.695	93.9628	89.6334	68.8828	106.087	82.1232	208.08	146.628	161.455	159.693	100.357	95.3819	71.7863	73.6576
4	6687386	6990724	-	Tox	407	0.228654	0.48593	0.709881	-1.40869	9.76042	13.7494	0.011312	0.0325573	0.521818	-1.91638	15.2146	29.157	0.346239	0.417051	0.302779	0.598077	0.16357	0.258279	0.467144	0.322903	1.34621	0.612042	0.884687	0.961569	0.621275	0.48269	0.405929	0.404294
4	117251951	117268589	+	Tmem53	741	0.298102	0.556302	0.837988	-1.19333	33.3415	39.7876	0.00032581	0.00171787	0.52269	-1.91318	18.2033	34.8261	1.13105	1.56394	0.889412	1.33286	0.858745	0.774839	1.26129	1.23779	1.13252	1.24383	1.18678	0.961569	0.543615	0.60861	0.705035	0.442798
X	122394561	122397386	-	Nap1l3	232	0.0826062	0.272627	0.544881	-1.83526	5.53287	10.1543	0.0440803	0.0975531	0.52311	-1.91164	7.88646	15.0761	0.300074	0.18246	0.283855	0.444286	0.102232	0.198677	0.116786	0.269086	0.448736	0.631785	0.280511	0.595257	0.291223	0.251838	0.299106	0.154017
16	46394858	46496968	-	Nectin3	10330	0.000664621	0.0136314	0.306227	-3.26555	105.356	344.045	0.0610523	0.126629	0.523778	-1.9092	438.132	836.484	14.3805	6.17757	9.70783	11.654	3.74167	2.52319	2.89629	3.7672	19.0178	14.8469	16.5717	58.8159	16.0172	24.0086	10.1482	5.35208
9	3532349	3905788	+	Gucy1a2	41	0.68399	0.846128	0.691629	-1.44586	1.52272	2.20164	0.481079	0.614263	0.523981	-1.90847	1.12484	2.14673	0.115413	0.0260657	0.0756946	0.0512637	0	0.0397353	0.0233572	0.134543	0.235052	0	0.0215777	0.0228945	0.0582445	0	0.0640941	0.0192521
9	119220491	119231693	-	Slc22a13b-ps	446.749	0.507438	0.732582	0.793545	-1.26017	16.5781	20.8912	0.0634275	0.130669	0.524378	-1.90702	13.3207	25.4029	1.10797	0.754632	0.643404	0.136703	0.674728	0.33775	0.630645	0.37672	1.00431	0.549653	0.754306	1.00736	0.368882	0.734529	0.192282	0.385042
1	74125541	74148231	+	Rufy4	69839.5	0.670613	0.837307	0.787451	-1.26992	26.8831	34.1394	0.242195	0.372496	0.524834	-1.90536	3906.97	7444.19	1.17721	0.72984	1.23004	1.00819	1.22678	0.655632	0.654002	0.726531	243.576	236.589	238.677	250.388	152.213	190.74	152.089	1.17438
15	10568978	10714632	-	Rai14	46236.8	2.08644e-08	6.50629e-06	0.464101	-2.1547	1086.86	2341.86	2.44114e-06	2.79196e-05	0.525078	-1.90448	1477.6	2814.05	72.363	49.5257	67.6698	93.8841	32.4076	27.1195	36.2274	37.9408	79.0404	75.517	86.0952	126.28	47.6637	51.9417	45.6142	40.93
19	61053840	61140841	-	Zfp950	9141	0.0137078	0.0924336	0.716885	-1.39492	247.921	345.831	1.37314e-06	1.72121e-05	0.525384	-1.90337	321.953	612.795	9.85628	8.47135	10.4459	13.1235	6.86995	6.25831	10.0903	7.23841	19.8939	16.3869	17.2622	26.3287	11.2024	10.6611	9.61411	9.06774
4	136247957	136274900	+	Tcea3	352	0.0297184	0.148849	0.524188	-1.90771	8.30684	15.8471	0.0197295	0.0511047	0.525438	-1.90318	11.8621	22.5758	0.461653	0.443117	0.246008	0.768956	0.265802	0.119206	0.303644	0.349811	0.811998	0.710758	0.819954	0.595257	0.349467	0.293812	0.341835	0.500554
11	75631020	75648866	+	Inpp5k	18650	0.0116976	0.0837183	0.778375	-1.28473	587.629	754.943	7.04291e-11	3.10112e-09	0.525511	-1.90291	616.506	1173.16	23.6135	24.6321	18.2613	26.247	18.3812	17.2054	19.1529	17.0062	48.0575	30.148	33.7044	40.9125	20.2108	18.9089	19.5273	18.9248
8	94863828	94876313	-	Dok4	16817.7	0.115691	0.331165	0.818134	-1.22229	708.483	865.974	5.04381e-07	7.44632e-06	0.525606	-1.90256	440.614	838.297	25.368	29.2187	19.4627	32.3112	17.613	22.8504	19.2336	27.311	29.7653	21.828	25.8503	31.8235	16.3426	15.5084	13.9928	9.74436
3	28263214	28670586	+	Tnik	24222.9	6.03076e-07	7.67917e-05	0.535984	-1.86573	653.695	1219.62	2.58102e-07	4.18663e-06	0.5263	-1.90006	754.792	1434.15	37.5782	29.8975	34.536	46.2055	17.1136	19.6093	21.4184	22.0649	41.8387	36.6432	44.4072	64.1723	20.0363	26.3382	25.4027	23.2371
4	102254742	102607263	+	Pde4b	25677	0.0129798	0.0893993	0.769251	-1.29997	956.239	1243.08	1.24302e-09	3.8448e-08	0.526388	-1.89974	732.417	1391.4	46.9043	32.2695	33.9863	39.2338	31.6918	24.3182	31.9762	29.1149	45.9632	50.1287	43.6734	41.1866	23.395	23.484	17.7754	27.3571
9	100552188	100571086	-	Slc35g2	119	0.0594216	0.225069	0.359818	-2.77918	2.02821	5.63675	0.183267	0.301726	0.52667	-1.89872	4.18501	7.94616	0.230826	0.0260657	0.189237	0.222143	0.0613389	0	0.140143	0.0538171	0.363262	0.11846	0.237355	0.320523	0.0970742	0.188879	0.106823	0.134765
6	48448229	48501251	+	Sspo	204	0.0531996	0.211174	0.376344	-2.65715	2.01943	5.36592	0.109362	0.202184	0.526891	-1.89793	8.99083	17.0639	0.276992	0.0260657	0.170313	0.170879	0.0204463	0.0397353	0.163501	0.0269086	0.641051	0.631785	0.66891	0.274734	0.368882	0.356771	0.256376	0.154017
9	54604997	54661886	-	Acsbg1	110986	0.103261	0.309751	0.833346	-1.19998	4180.48	5016.49	1.02958e-08	2.47749e-07	0.52695	-1.89771	3313.39	6287.86	145.374	182.773	124.082	165.855	126.195	111.1	154.274	120.523	207.957	154.235	191.654	266.103	89.6189	116.223	122.847	88.7906
7	98143359	98145448	-	Omp	516	0.572822	0.776225	0.809382	-1.23551	10.5868	13.0801	0.0664255	0.135657	0.527163	-1.89695	21.5425	40.865	0.43857	0.625577	0.397397	0.187967	0.490711	0.218544	0.256929	0.322903	0.726525	1.44126	0.841532	2.31234	1.28138	0.755515	0.235012	0.442798
13	41606216	41641358	+	Tmem170b	40480	0.00217987	0.0293339	0.756762	-1.32142	1378.15	1821.11	1.76578e-12	1.15798e-10	0.527175	-1.8969	1252.34	2375.58	64.9545	55.2854	54.0271	49.7942	41.0562	41.3644	45.4298	40.5243	79.3194	67.8774	68.013	94.2338	40.1693	43.9458	30.9574	42.4508
16	45746231	45844752	-	Phldb2	13620	0.0444004	0.18963	0.715604	-1.39742	526.011	735.058	0.000124592	0.000765179	0.527322	-1.89637	357.967	678.84	28.7842	20.1487	15.9716	25.5289	9.77334	19.7883	17.0508	17.8134	27.266	25.6662	20.1752	15.0646	9.08612	9.92667	11.6651	14.2466
7	92741714	92837118	+	Rab30	3361	0.00089172	0.0162258	0.636436	-1.57125	93.5811	147.039	1.45154e-06	1.80321e-05	0.527873	-1.89439	111.441	211.113	5.56291	3.41461	4.52275	4.44286	2.16731	2.62253	2.96637	3.82102	8.11998	6.65349	5.86915	6.82256	4.42658	3.37883	3.11925	3.09958
1	93168423	93231067	+	Crocc2	367	0.0595549	0.225184	0.557208	-1.79466	7.71796	13.8511	0.0223518	0.0563962	0.528143	-1.89343	13.8098	26.1479	0.600148	0.495248	0.227084	0.41011	0.143124	0.198677	0.397073	0.215268	0.811998	0.730501	0.517866	1.35078	0.543615	0.48269	0.427294	0.288781
17	29156521	29237791	-	Cpne5	3651	0.21189	0.466433	0.82658	-1.2098	122.488	148.187	2.31761e-05	0.000187669	0.528565	-1.89191	118.976	225.092	4.57036	4.14445	3.97397	5.38269	4.17105	2.94041	4.48459	3.39048	6.94472	5.44915	6.14966	10.8291	3.26169	4.38619	3.39699	3.92742
1	182409167	182462437	+	Trp53bp2	59802	0.00230044	0.0303809	0.764952	-1.30727	2223.89	2907.23	4.21746e-13	3.32923e-11	0.528746	-1.89127	1723.19	3259.01	113.728	85.7301	77.2085	81.8852	71.4598	60.9341	74.276	65.2533	119.492	94.0965	98.5887	112.229	56.9437	63.5682	52.1512	44.5686
11	99597348	99598107	-	Krtap9-3	14900	0.223576	0.480354	0.27399	-3.64977	3.18825	11.6364	0.535927	0.662226	0.528825	-1.89098	832.993	1575.18	0	0	1.28681	0.0341758	0.0613389	0.258279	0.0233572	0.0269086	51.22	38.8943	19.8084	95.1495	82.746	12.6969	1.38871	8.45166
11	6658533	6677476	+	Ramp3	2394	0.679134	0.842801	0.927574	-1.07808	74.9156	80.7651	0.000320948	0.00169702	0.528862	-1.89085	85.6558	161.963	2.72375	3.18002	2.36546	1.77714	1.47213	1.78809	3.5503	2.47559	6.51736	4.06712	4.98446	5.54047	3.3976	3.37883	1.96555	2.05997
4	137741731	137796385	-	Alpl	175	0.284698	0.542529	1.65928	1.65928	9.00655	5.428	0.17347	0.288739	0.528902	-1.89071	5.27877	9.98061	0.0692479	0.156394	0.0946183	0.32467	0.368033	0.139074	0.280287	0.322903	0.235052	0.276406	0.151044	0.641046	0.213563	0.314798	0.0427294	0.0962604
10	30832359	30842784	-	Hey2	45	0.657174	0.829264	0.670998	-1.49032	1.091	1.62593	0.443746	0.580068	0.529463	-1.88871	1.5987	3.01948	0	0.0521314	0.0189237	0.119615	0.0408926	0.0397353	0.0233572	0.0269086	0	0.296149	0.0431555	0.045789	0.0776593	0.0839462	0.0213647	0.0192521
4	138877942	138882815	+	Pla2g2e	885	0.204598	0.457166	1.82173	1.82173	10.3189	5.66431	0.135137	0.238716	0.529593	-1.88824	44.9699	84.9141	0.0692479	0.338854	0.113542	0.187967	0.470265	0.158941	0.513859	0.107634	2.11547	2.17176	1.42413	5.35731	3.3976	1.23821	0.427294	0.616066
14	8214081	8223570	+	Kctd6	5755	0.116101	0.332006	0.838347	-1.19282	198.869	237.216	9.86066e-09	2.3916e-07	0.529647	-1.88805	184.453	348.256	8.8868	7.76758	4.71199	7.96296	6.3588	6.1987	6.02616	5.6239	10.6842	9.63471	12.2345	12.8667	6.25157	6.12808	5.17026	5.6601
2	180986535	181017541	+	Col20a1	1042	0.00120589	0.0198129	0.506117	-1.97583	17.7323	35.0359	0.000678989	0.00319033	0.529827	-1.88741	41.6157	78.5458	0.923305	0.9123	1.05973	1.33286	0.531604	0.397353	0.887574	0.349811	2.54284	2.07304	2.63248	2.99918	1.45611	0.944394	1.58099	1.25139
7	101108775	101284406	+	Fchsd2	19085	0.00026936	0.0068861	0.584174	-1.71182	570.588	976.744	1.66826e-05	0.000143208	0.530352	-1.88554	581.242	1095.96	33.9317	27.4991	28.8013	29.4941	17.3588	15.3775	18.9194	18.2979	32.8213	24.5408	25.5909	60.0066	17.5899	20.7766	18.0745	16.7685
19	11518559	11530404	+	Ms4a6b	113	0.523728	0.743733	1.53589	1.53589	7.73303	5.03488	0.367649	0.50779	0.530503	-1.885	2.47762	4.67031	0.0461653	0.390986	0.20816	0	0.204463	0.158941	0.350358	0.242177	0.192315	0.0197433	0.172622	0.228945	0.0194148	0.0419731	0.235012	0.0192521
15	84232043	84315610	+	Parvb	122	0.672036	0.837989	1.23317	1.23317	5.08204	4.12113	0.186577	0.305759	0.531255	-1.88233	4.00197	7.53304	0.115413	0.130329	0.20816	0.0512637	0.16357	0.198677	0.140143	0.107634	0.320526	0.0394866	0.172622	0.45789	0.135904	0.0629596	0.128188	0.173269
13	43538406	43560192	-	Mcur1	41099	0.000206752	0.00586117	0.688773	-1.45186	1415.22	2054.7	3.05181e-10	1.12637e-08	0.531277	-1.88226	1198.37	2255.64	64.4698	61.0198	46.1927	79.903	41.5878	39.0002	43.2109	49.9692	72.5243	60.6514	73.0191	87.8691	38.8297	38.6362	38.5419	34.8655
10	44170447	44219586	+	Speer5-ps1	80	0.438298	0.680954	0.584476	-1.71093	1.11615	1.90966	0.244819	0.3757	0.53128	-1.88225	3.55643	6.69409	0.138496	0.0521314	0.0378473	0.0170879	0	0.0397353	0.0233572	0.0807257	0.106842	0.315892	0.1942	0.251839	0.135904	0.0419731	0.213647	0.0577562
4	112385969	112433986	-	Skint9	65150	2.80424e-10	2.2552e-07	0.356584	-2.80439	1167.6	3274.4	0.000106382	0.000670558	0.531414	-1.88177	2226.08	4188.98	78.8502	78.3796	109.965	127.818	38.1324	28.8677	32.56	43.9955	116.778	95.0244	122.367	212.507	79.3484	77.881	68.3029	55.1187
6	49036518	49058183	+	Gpnmb	10037	0.156094	0.389788	0.651159	-1.53572	260.863	400.613	0.036442	0.0835519	0.53195	-1.87987	361.777	680.096	15.8578	15.2224	9.916	8.97115	4.17105	6.27818	11.6553	10.3598	22.8428	12.5765	11.7814	41.5077	11.6101	18.9508	8.24677	6.95
7	7212996	7278290	-	Vmn2r29	704.793	0.866858	0.940363	0.964152	-1.03718	27.0619	28.0681	0.00317575	0.0113563	0.532226	-1.8789	22.2001	41.7119	0.830975	0.987034	0.937621	0.700604	0.920084	0.635765	1.22604	0.511263	0.941586	1.34122	1.5544	1.60261	0.497373	0.956741	0.612379	0.731262
8	81342562	82127918	+	Inpp4b	6977	0.00742714	0.0634409	0.688148	-1.45318	213.188	309.799	5.2856e-06	5.40589e-05	0.532238	-1.87886	223.718	420.334	11.9799	7.58512	6.83144	11.5344	5.84764	5.16559	7.54439	7.74966	15.1288	14.6693	15.126	9.75307	7.82417	7.55515	5.98212	6.79599
17	6673610	6738045	+	Sytl3	828	0.0046976	0.0480451	0.565928	-1.76701	18.0415	31.8796	0.000531347	0.00259321	0.532668	-1.87734	30.8051	57.8316	1.08488	0.964431	1.09757	0.768956	0.470265	0.357618	0.794146	0.618897	2.5001	1.57946	1.59675	1.85445	0.698934	1.11229	1.0896	0.981856
14	78277446	78308044	-	Tnfsf11	119	0.0666602	0.240455	0.392615	-2.54702	1.81894	4.63288	0.132798	0.235401	0.532708	-1.8772	4.63572	8.70218	0.115413	0.18246	0.189237	0.0854395	0.0817852	0.059603	0.0467144	0.0269086	0.405999	0.315892	0.086311	0.320523	0.194148	0.167892	0.0854588	0.134765
5	103754162	103855323	+	Aff1	65979	1.19797e-05	0.000769116	0.672107	-1.48786	1852.53	2756.3	3.45792e-12	2.06714e-10	0.532816	-1.87682	2236.65	4197.79	96.9216	82.1591	62.5607	97.1648	48.8259	54.4774	65.4019	58.4726	155.429	128.035	135.27	127.777	74.2228	78.0279	66.872	62.6273
17	7170115	7303317	+	Rps6ka2	827	0.0729719	0.253824	0.688894	-1.4516	21.7925	31.634	0.00121973	0.00518573	0.533205	-1.87545	29.3809	55.1024	0.946388	0.72984	0.889412	1.24742	0.736067	0.556294	0.700717	0.672714	2.56421	1.34254	1.89884	1.37367	1.10665	0.923408	0.940047	0.731579
3	107895854	107898686	+	Gstm5	15183.9	0.062059	0.231002	0.801848	-1.24712	520.045	648.558	9.99705e-08	1.836e-06	0.533566	-1.87418	481.919	903.206	19.8014	15.8431	23.314	19.7878	14.1693	11.9007	17.9617	20.2891	24.8044	31.609	27.504	33.632	17.6287	15.8238	13.2847	13.9385
5	112246492	112252519	-	Cryba4	742.999	0.0957012	0.296962	5.68508	5.68508	1.95112	0.343201	0.383921	0.524153	0.533596	-1.87408	42.1546	79.0009	0	0	0.0378473	0	0.0204463	0	0	0.242177	1.00431	1.38203	1.20835	6.73097	2.03856	1.59498	0.961411	0.731579
2	91929805	91932298	-	Mdk	204	0.612388	0.800384	0.809891	-1.23473	6.68912	8.25929	0.118745	0.21567	0.534123	-1.87223	6.78441	12.702	0.392405	0.18246	0.132466	0.307582	0.0613389	0.139074	0.373716	0.269086	0.384631	0.335636	0.388399	0.549468	0.252393	0.314798	0.256376	0.0385042
19	12573510	12589770	+	Fam111a	15617	0.918857	0.967018	0.989274	-1.01084	723.52	731.364	3.73199e-09	1.03301e-07	0.534187	-1.872	419.863	785.985	23.8443	21.7909	26.8335	17.1561	21.1008	21.3381	20.6479	25.6171	24.5733	22.0336	22.7211	33.1054	13.8234	12.9067	11.9642	14.0926
10	83600034	83648665	-	Appl2	46390	0.0103762	0.0786058	0.701643	-1.42523	1491.25	2125.38	5.67491e-06	5.72476e-05	0.534278	-1.87169	1465.24	2742.48	65.7162	65.4771	59.6474	69.6161	43.98	46.3115	50.7319	40.901	80.2383	64.2051	68.6604	144.579	50.032	50.9133	42.9217	40.7181
9	123478701	123521553	+	Limd1	56480	0.000698955	0.0139447	0.756766	-1.32141	1981.23	2618.03	2.32944e-14	2.56071e-12	0.534292	-1.87164	1715.72	3211.2	101.633	84.2183	58.8904	79.2024	60.9913	56.4241	61.0791	64.0424	123.616	98.4795	99.9049	95.9508	56.5942	57.0414	51.083	51.2683
4	11156441	11174378	+	Trp53inp1	81828.6	0.00193612	0.0270915	0.675302	-1.48082	1395.85	2067.01	6.7213e-07	9.47431e-06	0.534439	-1.87112	3524.19	6594.2	60.9609	56.0416	69.6023	65.0864	33.6552	36.4967	46.1774	56.2118	260.572	155.596	210.437	233.08	143.6	109.712	106.804	84.1329
8	67689082	67974575	-	Psd3	10018	0.00105482	0.0180691	0.650345	-1.53765	285.047	438.301	1.51518e-06	1.87162e-05	0.534519	-1.87084	333.253	623.464	15.7423	12.303	13.152	12.5767	5.45917	8.54309	10.137	11.0863	26.8386	19.9802	17.0896	17.148	12.0566	10.7031	8.95182	10.2228
19	10389090	10453182	+	Syt7	880.999	0.494676	0.723604	1.46907	1.46907	8.32949	5.66993	0.228548	0.356675	0.534706	-1.87019	46.0081	86.0438	0.0461653	0.208526	0.378473	0.0512637	0.347587	0.059603	0.280287	0.349811	1.77358	1.53998	1.10046	6.82255	3.45583	1.53202	0.192282	0.635319
1	36761798	36782821	+	Zap70	830	0.191166	0.439318	0.709033	-1.41037	19.6274	27.6819	0.0116377	0.0333003	0.534879	-1.86958	31.6039	59.086	0.5309	0.677708	0.851565	1.24742	0.776959	0.317882	0.700717	0.618897	2.37189	1.02665	2.28724	2.03761	1.24255	0.944394	0.683671	1.09737
11	70315613	70322519	-	Alox12e	157835	0.0246422	0.131747	0.498395	-2.00644	1725.49	3462.08	0.0434403	0.0964778	0.535018	-1.86909	7197.86	13453.5	59.6917	78.7706	92.4421	183.473	44.2662	41.8214	68.8804	57.8534	352.471	371.529	482.241	548.712	405.479	145.395	110.861	242.672
11	95830072	95842477	-	Abi3	6065.51	9.86695e-06	0.000682204	0.544685	-1.83592	151.677	278.468	3.85757e-06	4.12771e-05	0.535457	-1.86756	203.243	379.569	10.2002	7.14489	7.15327	9.57456	4.42565	3.60529	5.98829	4.63303	15.978	11.2617	11.9709	10.1863	7.87427	5.26313	7.00522	5.44075
3	138742208	138904434	+	Tspan5	68902.6	0.474784	0.70742	0.944021	-1.0593	2861.62	3031.31	9.69256e-15	1.18482e-12	0.535627	-1.86697	2018.42	3768.32	108.277	96.8881	89.2285	79.3574	98.0834	82.1761	83.5928	85.217	139.495	103.183	111.296	136.891	68.3012	65.1844	63.9009	56.7928
3	121202010	121263317	-	Tmem56	19637	0.255168	0.514451	0.801994	-1.24689	563.251	702.313	0.00125172	0.00529578	0.535841	-1.86623	707.571	1320.49	19.0433	15.9783	24.2789	25.5293	19.0151	11.3643	20.0405	18.9436	39.9802	31.076	33.6829	67.4698	25.2975	32.9278	17.0276	14.1695
11	105967945	105989965	+	Ace	1107	0.00974822	0.0754573	0.572947	-1.74536	24.0767	42.0226	0.00202034	0.00784054	0.536184	-1.86503	41.2197	76.8761	0.738644	1.35542	1.30573	1.67461	0.756513	0.59603	0.724074	0.887982	3.20525	2.03356	2.39513	2.38103	1.18431	0.818475	1.38871	1.77119
2	164786021	164792771	+	Snx21	12027	0.00626689	0.0569311	0.740477	-1.35048	385.511	520.624	1.1542e-08	2.72584e-07	0.53641	-1.86424	390.647	728.261	13.8957	16.9948	14.5523	18.2157	10.4276	9.59608	12.7998	14.7728	27.4156	19.9407	20.3478	27.1529	12.4449	10.871	14.8271	11.0314
5	65107568	65168143	+	Klhl5	9180.98	0.000351743	0.00839787	0.59829	-1.67143	313.935	524.72	1.54012e-05	0.000133787	0.536454	-1.86409	246.873	460.194	20.5665	14.4664	9.9349	19.5998	10.9184	8.62251	11.118	7.56129	16.8598	13.0502	16.2695	13.7825	6.6981	7.05146	9.20815	8.08591
8	109947909	109962206	-	Marveld3	6823	0.000398451	0.00928099	0.635047	-1.57469	174.305	274.476	7.39822e-07	1.02303e-05	0.536728	-1.86314	240.07	447.285	9.92552	6.09938	6.68005	10.697	5.8272	4.8477	5.79259	4.78972	15.1288	13.7019	15.6007	13.8283	7.3194	8.14279	6.64442	8.08586
16	89507703	89508324	-	Krtap7-1	45169	0.180607	0.425417	0.230382	-4.34062	9.29613	40.3509	0.566642	0.68941	0.536885	-1.8626	2549.67	4749	0	0	4.44706	0.136703	0.0204463	0.178809	0.163501	0.834165	155.69	118.657	63.568	280.343	238.628	50.3677	6.36668	26.9914
17	83585957	83631896	-	Kcng3	78	0.557277	0.766856	0.719883	-1.38911	2.19662	3.05136	0.22679	0.354367	0.537151	-1.86168	2.75163	5.12264	0.138496	0.0781971	0.056771	0.102527	0.102232	0.0198677	0.0934289	0.0538171	0.106842	0.11846	0.1942	0.251839	0.0194148	0.188879	0.0640941	0.0770083
4	41517437	41518930	+	Fam219aos	665	0.21757	0.473841	0.764198	-1.30856	17.1315	22.4176	0.00168587	0.00680403	0.537231	-1.8614	25.0768	46.678	0.715561	0.781971	0.529863	0.73478	0.736067	0.357618	0.630645	0.349811	1.51716	1.12537	1.53202	1.92314	0.621275	0.860448	0.7264	0.943352
10	81357570	81364036	+	Mfsd12	2819	0.0652452	0.237312	0.774398	-1.29133	94.0282	121.421	5.38987e-06	5.49894e-05	0.537597	-1.86013	90.6331	168.589	3.8548	3.18002	3.5198	4.22071	2.41266	2.66227	3.03644	3.4712	6.2823	4.50147	4.61764	6.57072	3.12579	3.33686	3.05515	1.92521
X	143518591	143797797	+	Pak3	46964.2	5.91582e-09	2.51094e-06	0.453293	-2.20608	898.354	1981.84	4.61673e-06	4.81527e-05	0.53771	-1.85974	1725.3	3208.6	62.7163	40.2197	74.2921	62.4557	26.5597	21.0201	29.7337	33.4741	104.09	90.3249	99.4291	124.249	63.0027	63.7567	43.8191	46.86
9	8994953	9239014	-	Arhgap42	10935	0.000581513	0.0122898	0.689288	-1.45077	346.47	502.649	7.89547e-09	2.00737e-07	0.537871	-1.85918	346.123	643.506	16.1348	16.0043	13.0573	16.5411	7.89227	10.7683	12.9399	10.9249	23.5266	18.3218	18.7942	23.1692	13.8234	9.98959	9.52866	10.2036
18	64887756	65217827	+	Nedd4l	10372	0.0823971	0.272222	0.838185	-1.19305	330.552	394.367	6.43223e-10	2.17926e-08	0.538407	-1.85733	355.636	660.533	14.9114	11.5211	11.3353	10.7825	9.56882	10.0531	11.0713	9.68708	25.9841	20.1974	22.0739	17.7203	11.9012	12.7388	11.6652	8.54792
9	53911460	53975302	-	Elmod1	44115	0.0114703	0.0827118	0.655989	-1.52442	1468.46	2238.54	0.00020536	0.00116825	0.538489	-1.85705	1318.71	2448.91	77.6961	53.7475	88.6574	52.7333	43.2644	38.3446	47.4152	51.4761	69.7678	57.7491	57.3536	134.482	42.9456	49.3603	38.4992	35.4046
12	75308313	75401456	+	Rhoj	2541	0.0783608	0.265077	0.682584	-1.46502	55.4209	81.1928	0.00324644	0.0115712	0.538784	-1.85603	99.0843	183.904	2.10052	1.95493	2.63039	3.11	1.84017	0.973515	2.75615	1.23779	5.8763	6.79169	7.57379	3.68601	4.09653	3.23193	2.41421	2.7338
11	96303512	96306122	+	Hoxb5	1594	0.614291	0.801226	1.06341	1.06341	63.9261	60.1142	1.87361e-07	3.14948e-06	0.538921	-1.85556	50.7961	94.2552	1.75428	2.18952	1.45712	1.99928	2.06508	1.76822	1.93865	2.04505	2.88473	3.33661	2.7188	3.3197	1.74734	1.59498	1.73054	1.32839
X	103493558	103506426	+	Jpx	305	0.826131	0.921986	1.07915	1.07915	11.4724	10.631	0.0655842	0.134379	0.539181	-1.85466	10.2052	18.9272	0.276992	0.18246	0.132466	0.666428	0.327141	0.258279	0.303644	0.538171	0.66242	0.513325	0.582599	0.709729	0.174734	0.356771	0.448659	0.308033
11	72961169	72993044	+	Atp2a3	3744	0.0211577	0.120498	0.736505	-1.35776	95.2522	129.33	1.15222e-06	1.4784e-05	0.539182	-1.85466	139.953	259.565	3.37006	3.85773	3.50088	4.98966	2.41266	2.8212	3.69044	2.74467	9.03884	7.28526	8.43693	9.06622	4.89254	4.99479	3.31153	4.40873
9	65398488	65414854	+	Rasl12	129	0.512655	0.736219	1.4077	1.4077	6.82064	4.84522	0.242171	0.372496	0.539416	-1.85386	3.66443	6.79332	0.161578	0.156394	0.246008	0.0341758	0.0408926	0.278147	0.280287	0.242177	0.320526	0.11846	0.151044	0.297628	0.252393	0.0419731	0.128188	0.0385042
12	108371153	108539565	+	Eml1	3271	0.06073	0.227671	0.716064	-1.39652	107.709	150.418	0.000493699	0.00243975	0.539688	-1.85292	101.004	187.152	3.41623	3.77953	4.27674	6.6472	2.98516	3.33777	4.29773	2.50249	4.65832	7.83809	5.20022	6.61652	3.04813	3.18995	3.65337	2.83006
6	52165674	52169452	+	Hoxaas2	442.426	0.115555	0.331165	0.685879	-1.45798	11.8634	17.2966	0.00489229	0.0163397	0.540321	-1.85075	15.7637	29.1747	0.413109	0.608491	0.584713	0.507418	0.307853	0.523718	0.275259	0.318814	1.04384	0.903928	0.675723	1.17644	0.497319	0.474424	0.467749	0.540831
X	134717938	134721913	+	Armcx1	3914	0.0294568	0.148251	0.758688	-1.31807	122.617	161.618	7.32907e-07	1.01531e-05	0.540364	-1.8506	130.087	240.74	5.21667	4.43117	4.06858	5.99785	3.70078	3.27817	4.8583	3.1483	8.59009	6.96938	8.8253	6.98281	4.85371	3.67265	3.84565	3.98518
X	53607922	53609135	+	Rtl8c	333.997	0.00156983	0.0234485	0.379351	-2.63608	7.11253	18.7492	0.0324645	0.0758074	0.540382	-1.85054	10.4871	19.4067	0.476707	0.452389	0.656725	0.669174	0.0671752	0.180787	0.365945	0.280109	0.809516	0.559746	0.712164	0.444171	0.338893	0.372022	0.416254	0.199389
12	31438219	31473920	+	Slc26a3	37	0.6466	0.82231	1.77147	1.77147	0.222858	0.125804	0.454259	0.589125	0.540479	-1.85021	2.06886	3.82782	0	0	0	0	0	0	0	0.0269086	0.106842	0.11846	0.0215777	0.251839	0.116489	0.0209865	0.0640941	0.0577562
11	60902246	60913793	-	Natd1	16012	0.310696	0.568975	0.879559	-1.13693	562.477	639.498	1.07607e-06	1.40054e-05	0.540603	-1.84979	528.475	977.566	24.583	19.7839	17.3719	17.2246	16.0912	15.2385	20.7179	16.9255	35.1296	24.1065	22.6998	45.4456	16.5803	15.9288	16.8995	17.0573
4	41903649	42613254	+	Ccl21b	55.8353	0.167326	0.407123	0.289855	-3.45	0.71739	2.475	0.42563	0.562987	0.540943	-1.84862	2.15522	3.98419	0.0615251	0.0545112	0.147024	0.0344169	0.0817472	8.55422e-07	1.71108e-05	0.000110075	0.0237441	0.0789365	0.144733	0.27587	0.0667793	2.26042e-15	0.10254	0.099853
10	82866626	82867930	+	Eid3	2462	0.0483808	0.200016	0.672775	-1.48638	84.3128	125.321	0.00219754	0.00839658	0.541382	-1.84712	73.5932	135.936	4.93968	5.00462	2.23299	3.50302	2.53534	2.42385	2.26565	3.12139	4.5942	2.6456	3.30139	7.21177	1.61143	2.62332	2.24329	2.7723
X	111387837	111537960	-	Rps6ka6	37306	0.232623	0.490654	0.805094	-1.24209	1658.01	2059.4	0.000740952	0.00343499	0.541452	-1.84688	932.844	1722.85	50.2047	59.1692	86.027	54.5446	46.454	45.5168	44.6356	67.6212	44.7027	37.8084	41.2566	101.056	29.8988	33.0118	28.4791	26.1251
11	80046493	80080992	-	Crlf3	8950	0.409352	0.657165	0.870944	-1.14818	302.127	346.896	0.000235005	0.0013115	0.541734	-1.84592	302.117	557.686	11.6106	9.56613	8.96982	12.2862	9.24176	9.2385	8.59547	9.84853	14.6588	13.7019	12.3209	32.0521	10.9888	9.75871	8.58861	8.70197
6	121245906	121270918	+	Usp18	2284	0.117316	0.333547	0.677935	-1.47507	55.1962	81.4182	0.0116327	0.0332984	0.541736	-1.84592	87.2599	161.075	3.3239	2.68477	2.97101	1.1278	1.49258	1.58941	1.93865	1.74906	5.61988	4.6989	3.68979	6.95993	2.3492	3.98744	3.71746	1.00111
15	93239730	93275180	-	Gxylt1	55111.8	0.00466762	0.0478025	0.790353	-1.26526	1980.37	2505.67	1.64682e-13	1.42974e-11	0.54184	-1.84556	1685.14	3110.03	88.8421	75.3281	62.0318	81.9544	56.758	65.0258	62.4558	57.2349	103.171	94.1737	107.242	100.554	53.8946	63.7139	47.4079	47.3211
6	125049927	125063266	+	Acrbp	3349	0.863181	0.93894	1.02659	1.02659	141.726	138.056	5.5722e-05	0.000390924	0.541972	-1.84511	101.881	187.982	5.63216	5.10888	4.31459	2.18725	4.51863	3.97353	5.18531	3.60574	7.30799	4.93582	5.56706	6.6852	3.12579	3.44179	3.09788	3.15734
17	34325675	34341411	+	H2-Eb2	1419	0.00168577	0.0246022	0.615961	-1.62348	33.5187	54.4168	1.4787e-05	0.000129368	0.542386	-1.84371	52.396	96.6029	0.392405	0.312789	0.246008	0.205055	0.327141	0.0993383	0.303644	0.0269086	0.0213684	0.0987164	0.0431555	0.045789	0.271808	0.230852	0.192282	0.115512
5	24319589	24351605	-	Kcnh2	726	0.283837	0.54181	1.29123	1.29123	37.4851	29.0305	0.0115236	0.0330604	0.542678	-1.84271	20.0456	36.9383	1.38496	0.808037	0.851565	0.563901	1.49258	1.15232	0.817503	1.07634	1.53852	1.10562	1.33782	0.824202	0.60186	0.335785	0.705035	0.866343
7	30417712	30419855	-	Hcst	71	0.697703	0.853555	0.780687	-1.28092	1.8663	2.39058	0.286423	0.423755	0.542996	-1.84163	2.71944	5.00822	0.0692479	0.0781971	0.0946183	0.0512637	0.0613389	0.0198677	0.0233572	0.134543	0.106842	0.0592298	0.172622	0.320523	0.0388297	0.0419731	0.0640941	0.192521
4	63724603	63745114	-	Tnfsf15	1256	2.23222e-07	3.55295e-05	0.302633	-3.30434	20.4074	67.433	0.00519717	0.017137	0.543323	-1.84053	42.0383	77.3727	2.03127	0.964431	2.11945	2.93912	0.797406	0.516559	0.677359	0.484354	2.52147	2.48765	2.54617	2.51839	1.51436	1.49004	0.854588	1.42465
8	104170513	104219098	+	Bean1	230	0.261374	0.520484	2.27764	2.27764	2.36115	1.03667	0.277736	0.414151	0.543824	-1.83883	12.1649	22.3691	0	0.0521314	0.0756946	0	0.0613389	0.0794706	0.116786	0.0269086	0.405999	0.473839	0.625755	1.41946	0.834838	0.566637	0.0427294	0.0962604
4	19876838	19922567	-	Atp6v0d2	48	0.743027	0.877392	1.46652	1.46652	0.74186	0.505865	0.517229	0.646008	0.543865	-1.83869	2.35316	4.32674	0	0	0.056771	0	0.0204463	0	0.0467144	0.0269086	0.0427368	0.0789731	0.1942	0.251839	0.213563	0.0839462	0	0
10	41810574	41908437	+	Sesn1	31942.2	0.260642	0.519868	0.902694	-1.10779	972.696	1077.55	1.72259e-11	8.74457e-10	0.544765	-1.83565	1162.36	2133.68	32.5924	32.4	30.0697	36.7392	23.738	27.5367	36.2275	32.1288	79.1076	64.6015	71.2712	62.8437	39.6253	31.7532	40.7003	34.1727
4	86983126	87230541	-	Slc24a2	993	0.0066452	0.0591028	0.446163	-2.24133	26.6368	59.702	0.0401293	0.0904256	0.544804	-1.83552	28.0609	51.5064	1.33879	1.56394	1.68421	2.61445	0.449819	0.456956	1.308	1.13016	2.94884	1.53998	1.46729	0.732624	0.660104	0.650583	1.15369	1.05886
10	115817284	115849894	+	Tspan8	18079	0.279811	0.538682	0.746405	-1.33976	588.949	789.047	0.0247738	0.0611146	0.544929	-1.8351	596.377	1094.41	22.0901	25.414	31.8105	17.2246	18.9946	18.0199	14.2479	20.7195	28.0567	21.9347	20.4988	72.3241	22.4048	24.9528	17.3482	10.6656
16	55839953	55895280	-	Nxpe3	237	0.761301	0.885911	1.16147	1.16147	3.6524	3.14465	0.128852	0.229926	0.545016	-1.83481	11.5678	21.2248	0.0923305	0.234591	0.0189237	0.0683516	0.0613389	0.178809	0.0934289	0.107634	0.512841	0.513325	0.280511	1.46525	0.368882	0.48269	0.299106	0.308033
7	30957770	30973470	-	Lsr	87627.4	5.05815e-05	0.00209454	0.647987	-1.54324	2586.32	3991.32	1.43478e-08	3.31671e-07	0.545406	-1.8335	2869.88	5261.91	142.996	98.3464	112.9	133.386	86.613	68.0061	81.8209	80.0521	162.934	139.588	162.961	220.521	99.0149	98.7826	86.4646	77.3354
7	67231163	67372859	-	Mef2a	111938	1.41019e-06	0.000151745	0.646031	-1.54791	3709.51	5742	2.24174e-11	1.11576e-09	0.545635	-1.83273	3301.26	6050.31	193.944	149.257	140.962	217.269	108.342	104.587	120.712	121.116	216.331	179.329	194.973	197.313	103.329	107.685	100.518	103.864
16	17835276	17838187	-	Car15	365	0.83917	0.927958	0.933527	-1.07121	15.3108	16.4011	0.0752371	0.149866	0.545913	-1.83179	10.7224	19.6413	0.692479	0.443117	0.719099	0.170879	0.490711	0.158941	0.770788	0.484354	0.833367	0.592298	0.625755	0.503679	0.524201	0.272825	0.341835	0.211773
17	24639282	24650306	-	Slc9a3r2	564	0.0465524	0.195579	0.551317	-1.81384	14.6666	26.6029	0.0364446	0.0835519	0.545941	-1.8317	18.9914	34.7866	0.96947	0.703774	0.624481	0.956923	0.38848	0.33775	0.700717	0.37672	1.04705	0.572555	0.690488	2.24366	0.407712	0.650583	0.576847	0.750831
9	67840396	67995635	+	Vps13c	8083	0.00652398	0.0585015	0.730606	-1.36873	238.606	326.586	1.03942e-07	1.89528e-06	0.546267	-1.83061	278.497	509.819	11.7029	9.123	7.72085	11.5002	5.68407	7.64905	8.85239	7.02313	20.1076	15.8539	15.4928	14.8814	8.52311	8.4156	9.95595	8.16288
10	125227485	125328536	-	Slc16a7	400	0.207719	0.461155	0.660619	-1.51373	9.16937	13.88	0.0466348	0.10219	0.546714	-1.82911	15.4574	28.2732	0.323157	0.495248	0.416321	0.461373	0.0817852	0.218544	0.303644	0.56508	0.747893	1.02665	0.690488	1.21341	0.796008	0.54565	0.277741	0.327285
1	138062859	138175306	-	Ptprc	7378.02	0.000211693	0.00593516	0.584806	-1.70997	163.244	279.143	2.0886e-05	0.000172042	0.546744	-1.82901	277.286	507.158	5.63216	8.10643	9.49967	10.4919	4.06882	4.37089	5.72251	5.97369	17.2871	14.0376	17.2191	17.5602	10.4841	8.64645	6.43078	9.29877
11	46325148	46389516	-	Itk	2075	9.745e-10	6.47407e-07	0.373056	-2.68056	36.3903	97.5466	5.81962e-05	0.000405489	0.546783	-1.82888	74.7857	136.774	2.53909	3.20608	2.8007	3.36632	0.613389	1.17219	1.54158	1.15707	5.25662	4.36327	3.7761	4.39574	2.03856	2.9591	2.07238	2.34875
11	117076783	117078956	+	Snhg20	5709	0.511567	0.735391	0.914847	-1.09308	199.213	217.756	6.75623e-06	6.66463e-05	0.546911	-1.82845	192.751	352.436	8.05584	7.74152	5.24185	5.98077	5.60229	5.48347	8.47867	4.78972	13.1202	9.45703	10.271	13.0728	8.03774	5.75031	5.31981	5.15956
5	136248135	136567491	-	Cux1	40013	2.76622e-05	0.00134183	0.755316	-1.32395	1472.25	1949.18	2.04926e-19	7.82816e-17	0.547044	-1.82801	1182.34	2161.33	72.6634	62.3753	48.6338	57.0734	46.1681	42.0995	47.0882	44.6145	75.9217	62.2308	68.1205	75.2777	36.092	38.9719	35.4441	38.2349
3	108379277	108383742	-	Gm12522	323	0.224527	0.481445	1.43414	1.43414	17.6542	12.3099	0.0465525	0.102026	0.547183	-1.82754	8.9598	16.3744	0.415487	0.573446	0.35955	0.205055	0.633835	0.476824	0.654002	0.37672	0.491473	0.473839	0.302088	0.869991	0.407712	0.335785	0.192282	0.192521
10	69208552	69291785	+	Rhobtb1	7715	0.122033	0.340517	0.778359	-1.28475	241.59	310.384	0.000180075	0.00104423	0.547293	-1.82718	262.612	479.839	13.2032	8.94054	5.33647	10.9021	10.2232	6.11923	7.52101	5.43553	15.0007	14.3336	15.6007	17.5829	7.66887	7.86996	9.9346	7.58531
5	24862735	25100643	-	Prkag2	11213	0.0113179	0.0821559	0.740846	-1.34981	350.113	472.585	2.92159e-07	4.64536e-06	0.547348	-1.82699	374.017	683.326	18.3507	12.6419	9.97279	17.0878	11.9202	9.93385	11.8187	8.96055	22.2445	20.2368	21.4915	25.0467	12.3673	12.0672	11.836	10.8197
11	99566027	99566631	-	Krtap3-1	16994	0.0898934	0.285447	0.174487	-5.73107	1.63829	9.38914	0.532041	0.658906	0.547469	-1.82659	972.319	1776.02	0	0.0521314	1.02188	0	0.0204463	0.0993383	0.0233572	0.0538171	48.2071	50.9772	22.3114	109.619	97.5984	14.4807	2.24329	8.60568
3	105904421	105908929	+	Adora3	773.938	0.00731559	0.062898	0.424844	-2.35381	15.9931	37.6447	0.0511015	0.109714	0.547492	-1.82651	26.2085	47.8701	0.669396	0.599511	0.870484	2.30681	0.531604	0.218544	0.42043	0.833539	1.75185	1.28331	1.85546	1.35075	0.97073	1.04927	0.790414	0.50055
8	25808474	25815983	+	Star	3236	0.243271	0.502254	1.19488	1.19488	172.693	144.527	0.000102369	0.000650123	0.547616	-1.8261	83.7679	152.968	5.88607	5.3956	3.74688	3.02456	4.00748	6.55632	5.81595	4.62827	5.51304	4.40275	4.07819	5.92967	3.43643	2.43444	2.49967	2.17548
11	78503513	78505082	+	Sebox	2432	0.0798321	0.267554	0.462628	-2.16156	21.9326	47.4087	0.160869	0.272424	0.54821	-1.82412	117.233	213.847	1.17721	0.625577	1.81667	2.01637	0.613389	0.437088	0.630645	1.04943	5.74809	4.50147	5.41601	12.2486	8.30955	4.19731	1.49553	0.847091
1	151884524	152090321	-	1700025G04Rik	42891	0.280162	0.539108	0.916307	-1.09134	1871.23	2042.14	1.27534e-13	1.1396e-11	0.548284	-1.82387	1193.16	2176.17	79.3119	70.221	47.8769	55.9971	58.8445	53.3645	57.4354	59.2526	81.9905	70.3256	67.7973	63.0286	39.1209	34.1031	37.7514	39.0432
1	164275598	164287848	+	Ccdc181	9603	0.00616456	0.0563588	0.72628	-1.37688	307.941	423.998	2.18548e-07	3.6024e-06	0.548404	-1.82347	313.266	571.232	15.4423	11.4428	14.2306	10.8508	7.89227	7.9868	10.8377	11.2747	22.5864	16.9595	15.8165	18.9795	12.5614	9.00322	8.54588	9.29875
7	44605803	44670844	-	Myh14	109088	0.000919002	0.016501	0.715169	-1.39827	3199.46	4473.71	2.76451e-09	7.98521e-08	0.548525	-1.82307	3756.75	6848.83	161.093	117.211	125.727	143.721	111.804	81.4409	107.348	90.4131	215.897	210.502	203.699	261.758	124.377	141.237	104.178	103.635
2	12924041	13003455	+	Pter	5014.62	0.00193315	0.0270915	0.658841	-1.51782	153.685	233.265	6.55215e-06	6.48845e-05	0.548561	-1.82295	160.786	293.104	7.03636	6.02038	5.46215	9.82552	4.40952	3.95366	5.39551	5.13953	9.39955	8.12856	9.14632	11.5356	5.39292	4.76094	5.85064	4.24916
15	78775136	78803043	-	Card10	50110	0.00753319	0.064198	0.725347	-1.37865	1516.53	2090.76	5.6321e-07	8.19605e-06	0.54877	-1.82226	1700.17	3098.15	89.1682	64.643	43.4676	61.9949	49.8481	39.0598	47.8356	49.1081	130.753	101.007	97.4451	73.7203	56.6525	54.9428	50.6771	51.7111
5	138264923	138272813	-	Gal3st4	14912.7	0.000777459	0.0148309	0.664711	-1.50441	486.206	731.455	7.8299e-07	1.06906e-05	0.549384	-1.82022	458.582	834.721	21.0446	19.6929	23.4744	24.7494	16.2104	12.0157	17.0358	14.2788	23.0897	21.291	27.274	37.2644	13.0527	14.0292	15.9629	14.6413
6	18366472	18514870	-	Cttnbp2	19960	1.22573e-06	0.000133779	0.416249	-2.40241	418.422	1005.22	0.000903651	0.00405515	0.550229	-1.81743	669.404	1216.59	25.4835	22.182	21.9133	51.5884	16.3365	10.0531	11.3516	13.4005	33.6341	33.3856	39.6814	51.9474	23.5113	19.7065	22.8817	18.1933
13	97176331	97198358	-	Hexb	25354	0.424608	0.669842	0.885912	-1.12878	1088.83	1229.05	8.42156e-05	0.000552281	0.550381	-1.81692	713.281	1295.98	39.0789	40.1412	42.4647	29.3741	30.2196	33.5167	33.611	35.9767	35.3647	28.0355	32.7334	73.0106	22.2106	23.5049	22.8816	21.1965
11	62604884	62648524	-	Lrrc75a	325	0.818004	0.918818	0.933537	-1.07119	10.7326	11.4967	0.0338571	0.0786705	0.550756	-1.81569	11.5692	21.006	0.207744	0.625577	0.264931	0.341758	0.143124	0.298015	0.443787	0.457445	0.982946	0.592298	0.539444	0.618151	0.407712	0.398744	0.3632	0.288781
15	86057695	86137637	+	Gramd4	40085.1	1.33329e-05	0.000821476	0.698468	-1.4317	1348.25	1930.3	4.23286e-13	3.32923e-11	0.550794	-1.81556	1234.99	2242.2	71.3484	57.9182	45.1714	63.2952	43.2447	35.7021	43.9116	42.2729	74.2559	64.6592	77.8287	75.4593	36.1692	43.1909	41.9177	34.3078
7	31051678	31055657	-	Fxyd1	66	0.0217571	0.122421	0.110678	-9.03525	0.365142	3.29915	0.388726	0.528426	0.551131	-1.81445	2.55985	4.64472	0.0461653	0.0521314	0.151389	0.136703	0.0408926	0	0	0	0.363262	0.0197433	0.086311	0.137367	0.0388297	0.0419731	0.0640941	0.173269
5	103955442	103977389	-	Hsd17b13	166	0.58993	0.786984	0.819029	-1.22096	7.44178	9.08611	0.12893	0.230034	0.551143	-1.81441	4.16734	7.56127	0.276992	0.234591	0.264931	0.32467	0.102232	0.139074	0.350358	0.349811	0.213684	0.256663	0.1942	0.320523	0.232978	0.104933	0.149553	0.0385042
15	91673224	91816125	+	Lrrk2	1201	0.0298045	0.149071	0.475149	-2.1046	26.9783	56.7787	0.0771576	0.152974	0.551263	-1.81402	41.345	75.0004	1.89278	1.22509	1.15434	2.61445	0.368033	0.913912	0.700717	1.37234	4.82925	1.24383	1.10046	2.58708	1.72792	0.587623	1.06823	1.79044
1	90766860	90843972	-	Col6a3	1979	0.982849	0.993512	0.987582	-1.01257	139.202	140.953	0.311161	0.450411	0.551376	-1.81365	24.7102	44.8155	0.646314	8.91448	6.88824	1.07654	0.756513	6.25832	6.867	3.12139	2.26505	0.691015	0.733643	2.15208	0.213563	1.0913	1.21779	0.596814
15	58175879	58214893	-	Fbxo32	21889	0.0235252	0.128243	0.736952	-1.35694	454.822	617.166	8.26344e-06	7.90146e-05	0.55204	-1.81146	905.968	1641.13	23.8905	14.675	14.2306	22.7269	12.7994	11.8213	16.28	15.015	58.1647	61.9347	55.3038	37.9362	34.5002	25.2048	28.2655	26.0481
11	119023021	119031276	+	Cbx2	23128	0.0122343	0.0859137	0.775669	-1.28921	830.047	1070.11	4.43671e-09	1.19775e-07	0.552056	-1.81141	711.916	1289.57	35.4549	31.3831	28.5369	35.7821	26.069	24.1193	23.4039	27.9849	47.0959	35.4589	33.7907	51.6042	25.9382	22.7914	22.3261	18.636
6	87981683	87984181	+	Gm5577	289	0.998005	0.999182	1.00088	1.00088	9.39381	9.3856	0.071388	0.143603	0.552141	-1.81113	10.4886	18.9962	0.253909	0.417051	0.189237	0.307582	0.368033	0.357618	0.256929	0.134543	0.641051	0.769988	0.366822	0.686835	0.582445	0.356771	0.128188	0.250277
14	70217865	70289498	-	Ppp3cc	976	0.413022	0.660006	0.883416	-1.13197	36.3917	41.1942	5.85385e-05	0.000407503	0.552218	-1.81088	31.0206	56.1746	1.17721	1.61607	1.24896	1.05945	0.94053	1.2914	1.1445	1.04943	1.53852	2.0533	1.79095	1.92314	0.990157	0.818475	1.11096	0.981856
6	29526625	29541870	+	Irf5	12750.9	0.0433375	0.186564	0.86781	-1.15233	499.656	575.766	2.58543e-17	6.69582e-15	0.552426	-1.8102	383.537	694.279	18.8939	18.6534	14.2335	19.0214	14.893	14.3858	14.491	17.4957	23.5393	21.3539	24.1386	21.392	13.3497	11.6725	11.1196	12.0887
19	42074939	42086371	-	Morn4	754	0.407959	0.655774	0.746147	-1.34022	15.9053	21.3166	0.0783724	0.154816	0.552449	-1.81012	31.3523	56.7514	0.369322	0.521314	0.681252	0.974011	0.286248	0.298015	0.887574	0.511263	1.51716	1.55972	0.884687	3.43417	1.76675	0.797488	0.491388	0.885596
1	58029969	58106411	+	Aox1	327	0.118419	0.335415	0.577441	-1.73178	7.66431	13.2729	0.0710277	0.143142	0.552474	-1.81004	11.8494	21.4478	0.253909	0.312789	0.20816	0.803132	0.224909	0.218544	0.327001	0.161451	1.02568	0.375122	0.690488	0.709729	0.427126	0.377758	0.299106	0.385042
1	179546529	179627474	+	Cnst	44189	0.0105583	0.0792392	0.775831	-1.28894	1608.84	2073.69	2.25782e-09	6.68973e-08	0.552593	-1.80965	1350.23	2443.45	68.8324	64.5648	58.4363	62.9518	45.7997	46.6294	54.6559	49.9692	89.3626	62.0136	62.2086	104.765	41.4313	45.4359	44.0754	39.0817
2	5137776	5230867	+	Ccdc3	24719	3.88825e-06	0.000331106	0.390106	-2.56341	466.844	1196.71	0.00352453	0.0124319	0.55262	-1.80956	865.118	1565.48	52.4899	26.3785	18.091	49.9992	13.2083	11.8411	17.8683	14.4499	75.6441	50.1282	50.233	27.5192	31.3938	23.8617	26.9409	26.6256
2	35081861	35100686	-	AI182371	265	0.352456	0.606915	0.599265	-1.66871	7.6237	12.7217	0.275089	0.410998	0.552625	-1.80955	8.48952	15.3622	0.5309	0.260657	0.0946183	0.666428	0.38848	0	0.490502	0.0538171	0.598315	0.414609	0.323666	0.66394	0.135904	0.272825	0.170918	0.481302
6	129610323	129623865	-	Klrk1	831	0.000694047	0.0139357	0.426218	-2.34622	17.7198	41.5745	0.0135329	0.0378169	0.552772	-1.80906	28.2174	51.0471	0.692479	1.04263	1.79775	1.43538	0.511158	0.33775	0.654002	0.699623	2.05136	0.927934	2.1362	1.55683	0.970742	0.965381	0.747765	0.866343
18	49979427	50093230	+	Tnfaip8	76023.6	0.00896712	0.0713262	0.80009	-1.24986	2533.11	3166.03	3.47088e-12	2.06714e-10	0.552832	-1.80887	2530.27	4576.93	117.581	89.4304	97.9451	84.072	72.3597	69.9726	79.8829	88.9316	157.319	134.39	136.331	168.022	95.6547	83.5048	71.3145	68.2875
9	114401078	114474380	+	Glb1	6774.44	1.12142e-05	0.00074129	0.589933	-1.69511	204.171	346.092	6.77925e-07	9.54718e-06	0.552841	-1.80884	210.597	380.936	11.5414	9.9169	9.34829	11.5685	5.66364	5.2252	7.26411	6.9822	10.3209	9.23001	13.1408	17.0564	6.42632	7.36626	7.029	5.71786
3	87250965	87263525	-	Fcrls	127	0.729511	0.871046	1.25724	1.25724	2.18837	1.74061	0.27706	0.413345	0.552966	-1.80843	6.12956	11.0849	0.0461653	0.0781971	0.0946183	0	0.0408926	0.0993383	0.0700717	0.0538171	0.598315	0.0394866	0.517866	0.297628	0.0582445	0.167892	0.213647	0.327285
3	94372794	94398275	+	Rorc	5495	0.0145236	0.0955931	0.711838	-1.40481	147.182	206.764	1.33434e-05	0.000118333	0.552989	-1.80836	201.923	365.148	5.81681	6.07331	7.20991	6.10038	3.5781	4.7881	5.27873	4.35918	10.9406	10.6811	10.2063	15.7514	6.36806	8.54151	5.9821	4.60125
12	76580488	76710548	-	Sptb	1999	8.92079e-05	0.00323009	0.48018	-2.08255	47.8583	99.6674	0.00118209	0.00505098	0.553374	-1.8071	66.2504	119.721	3.53164	2.39805	3.16025	3.05874	1.02232	1.72849	2.19558	0.861074	4.78652	4.26455	3.04246	3.45707	2.40744	2.05668	2.00828	1.86745
6	91684067	91759064	+	Slc6a6	153915	0.965401	0.986981	0.993645	-1.0064	4443.75	4472.17	5.62202e-05	0.000394057	0.553462	-1.80681	5998.06	10837.4	154.261	158.01	86.8785	154.184	112.352	157.352	142.012	130.237	433.928	300.177	407.215	270.819	127.983	223.675	239.135	164.913
6	49367739	49389905	+	Fam221a	2629	0.0210114	0.12011	0.692283	-1.4445	77.3429	111.722	0.000149642	0.000894007	0.553774	-1.80579	89.5288	161.67	3.87788	2.39804	2.91424	4.35742	2.5149	2.04637	2.03208	2.90612	4.1882	4.73839	5.22181	6.93703	3.3976	2.85417	2.75605	2.27175
7	84246275	84410039	-	Arnt2	1730	0.000181124	0.00536352	0.442642	-2.25916	35.4891	80.1758	0.00494786	0.0164893	0.55395	-1.80522	61.2375	110.547	1.66195	2.37198	1.77882	3.87895	1.16544	0.754971	1.54158	0.887982	4.5942	2.6456	3.30139	3.86917	2.07739	2.45542	1.73054	1.46316
1	33908225	34308663	+	Dst	301405	0.0696326	0.247209	0.804483	-1.24303	7582.03	9424.72	8.31948e-07	1.12199e-05	0.554057	-1.80487	11852	21391.2	313.13	298.832	216.935	330.296	172.749	218.366	288.423	253.602	901.143	684.268	671.515	525.563	325.334	420.015	416.715	330.89
17	34092379	34095235	+	H2-Oa	32651.9	0.0347439	0.162649	0.711024	-1.40642	857.737	1206.34	0.000246615	0.0013673	0.554062	-1.80485	1201.29	2168.15	0.161578	0.208526	0.0946183	0.153791	0.0817852	0	0.0934289	0.107634	0.0854735	0.157946	0.0431555	0.0686835	0.194148	0.167892	0.170918	0.231025
X	13632769	13640859	+	Gpr34	246	0.32364	0.580425	0.688155	-1.45316	5.9037	8.57902	0.0867675	0.168161	0.554206	-1.80438	9.5158	17.1701	0.230826	0.312789	0.35955	0.153791	0.16357	0.059603	0.327001	0.18836	0.897472	0.454095	0.561021	0.320523	0.155319	0.293812	0.341835	0.404294
2	60251993	60284485	-	Cd302	392	0.936298	0.975277	0.971024	-1.02984	15.6972	16.1656	0.106194	0.197426	0.554447	-1.8036	12.4431	22.4423	0.253909	0.495249	0.908336	0.290494	0.408926	0.238412	0.467144	0.861074	0.66242	0.473839	0.561021	1.2363	0.427126	0.54565	0.128188	0.46205
11	59461197	59472475	-	Zfp867	5904	0.000763001	0.0146098	0.719088	-1.39065	166.713	231.84	4.57636e-10	1.61122e-08	0.55447	-1.80353	210.846	380.265	8.54057	6.20364	6.92606	6.73263	4.57997	4.60929	6.04952	5.22026	14.0177	10.918	11.1557	13.4391	7.14466	7.30332	5.89666	6.19917
15	102523839	102524622	-	Npff	268	0.581538	0.782071	1.17843	1.17843	9.32156	7.91014	0.0288133	0.0687917	0.554542	-1.80329	9.94142	17.9273	0.276992	0.312789	0.264931	0.136703	0.245356	0.317882	0.327001	0.242177	0.555578	0.375122	0.819954	0.595257	0.330052	0.209865	0.32047	0.385042
7	99624067	99627104	-	Tpbgl	1237	0.406211	0.654667	0.836493	-1.19547	30.9138	36.9565	0.00354399	0.0124947	0.555024	-1.80173	49.0277	88.3344	1.17721	1.06869	0.794794	1.46956	0.654282	0.973515	1.05107	1.13016	3.03431	2.74432	3.68979	2.03761	2.4851	1.30117	1.06823	1.30914
3	132881745	132950292	-	Npnt	13431	0.395513	0.64477	0.851285	-1.17469	420.449	493.899	0.00182351	0.00723345	0.555042	-1.80167	472.026	850.434	18.8817	12.4333	10.5405	18.6771	10.08	12.159	15.6727	13.7771	32.7363	31.1155	31.1364	15.5911	24.2104	12.592	11.4301	11.2432
7	19417466	19421418	-	A930016O22Rik	107.176	0.828168	0.922683	0.902162	-1.10845	3.8307	4.24614	0.196471	0.317646	0.55507	-1.80157	3.55063	6.39672	0.185377	0.130329	0.056771	0.153791	0.102232	0.158941	0.0934289	0.107634	0.0648558	0.297446	0.216729	0.251839	0.0388297	0.0839462	0.149553	0.173269
5	144264525	144358113	-	Baiap2l1	22659	0.00156089	0.0233827	0.729187	-1.37139	746.038	1023.11	3.32499e-09	9.30511e-08	0.555127	-1.80139	728.895	1313.02	43.303	28.3074	26.1903	28.4855	23.779	21.318	24.3849	21.6345	47.5874	38.3612	48.701	36.4251	24.5792	24.6382	20.5315	22.0051
18	67088298	67226792	+	Gnal	12325.4	0.0908199	0.287195	1.19761	1.19761	712.557	594.983	5.30805e-08	1.06161e-06	0.555167	-1.80126	288.423	519.525	17.5416	25.9666	15.2174	15.3195	18.6156	25.5429	22.8728	19.7082	18.8049	14.1603	17.2951	17.449	9.89496	8.63653	8.21138	9.51729
18	12252357	12305721	-	Ankrd29	3712	0.0732447	0.254243	0.771753	-1.29575	130.475	169.063	4.3396e-05	0.000317572	0.555523	-1.8001	115.927	208.681	6.18614	4.66576	3.74688	6.13456	3.29185	3.91393	3.62037	5.24717	7.9063	6.25862	8.45847	4.556	3.59174	3.75659	3.43972	3.79266
3	87736923	87748624	-	Lrrc71	743.187	0.920503	0.968084	1.0228	1.0228	31.8842	31.1736	0.0092675	0.0276092	0.555931	-1.79878	22.5716	40.6015	1.61943	1.12761	0.67902	0.517214	0.961317	1.06357	0.805139	1.05681	1.79048	1.17636	1.38708	0.928596	0.884584	0.720513	0.531008	0.699992
13	107469822	107479189	+	AI197445	531	0.0164047	0.103452	0.437744	-2.28444	13.6284	31.1332	0.0841395	0.163986	0.55603	-1.79846	15.7787	28.3774	0.623231	0.72984	0.870488	1.50374	0.449819	0.178809	0.630645	0.430537	0.91884	0.612042	0.733643	1.44235	0.252393	0.251838	0.961411	0.519806
1	74288247	74304337	-	Tmbim1	85667	0.000239987	0.0063608	0.718837	-1.39114	2558.04	3558.58	6.08755e-11	2.73582e-09	0.556121	-1.79817	2947.49	5300.08	125.546	98.6587	90.9471	121.119	75.4264	73.3315	89.0377	75.1825	182.144	147.719	163.236	197.442	99.404	104.555	82.4464	84.8439
17	10403012	10840192	-	Pacrg	62	0.791606	0.903404	1.18194	1.18194	2.21508	1.87411	0.31238	0.451596	0.556211	-1.79788	2.26781	4.07724	0.0692479	0.0781971	0.0189237	0.0683516	0.0817852	0.0397353	0.0467144	0.107634	0.0427368	0.217176	0.107889	0.160261	0.0776593	0.104933	0.106823	0
14	77024201	77036618	-	Lacc1	12952	0.00126334	0.0204649	0.745548	-1.34129	410.391	550.455	7.88635e-11	3.4104e-09	0.556609	-1.79659	433.214	778.31	18.443	16.0043	12.8302	20.1637	13.1265	11.8213	12.5195	12.6739	24.5095	24.0078	24.4692	28.3892	14.0563	13.0117	13.0966	14.3043
4	117835258	117869306	+	Slc6a9	33295.9	0.0106421	0.0797113	0.758518	-1.31836	1098.95	1448.81	5.94645e-08	1.17393e-06	0.557003	-1.79532	1092.81	1961.95	46.9045	40.6621	35.2742	54.338	32.0191	29.3642	37.0908	36.4606	61.968	48.0344	64.5805	81.3702	35.7433	34.0196	37.7083	30.1486
13	3854173	3854762	+	Calm5	14616	1.68909e-05	0.000963033	0.501496	-1.99403	363.078	723.99	0.000249062	0.00137886	0.557099	-1.79501	488.241	876.4	21.1437	18.7934	25.528	22.5219	8.13763	7.54971	13.7574	15.7684	28.9328	19.763	29.9505	35.7383	20.2885	16.9571	11.601	12.6871
16	89487374	89487953	-	Krtap8-1	41644	0.188074	0.435616	0.254087	-3.93566	7.96872	31.3622	0.569132	0.691511	0.557244	-1.79455	2411.89	4328.25	0	0.104263	3.40626	0.0683516	0	0.317882	0.0934289	0.591988	126.757	108.312	55.8864	272.673	222.436	48.332	7.09308	27.0299
10	8204753	8518826	-	Ust	27791	2.44398e-05	0.00124896	0.736779	-1.35726	1022.7	1388.07	7.27448e-16	1.27763e-13	0.557546	-1.79357	818.047	1467.23	46.8346	46.006	36.2577	41.985	28.8497	29.3644	33.5877	33.6088	57.716	43.5537	49.6504	40.1112	25.9188	24.7431	27.5818	24.7004
9	68653786	69388247	+	Rora	228628	0.0293842	0.148035	0.842916	-1.18636	9786.44	11610.2	9.99663e-14	9.20172e-12	0.557583	-1.79345	6248.88	11207.1	339.127	352.693	390.996	336.496	269.139	278.577	296.978	358.018	365.953	299.923	364.193	430.897	188.561	215.248	202.05	181.056
16	4835416	4867692	+	4930562C15Rik	42	0.529205	0.747412	0.525623	-1.9025	0.543321	1.03367	0.476086	0.609058	0.557589	-1.79344	1.93072	3.46262	0.115413	0	0	0.0170879	0.0408926	0	0.0233572	0	0.106842	0.0197433	0.237355	0.091578	0.0194148	0.0419731	0.0640941	0.115512
8	120204434	120228231	-	A330074K22Rik	68	0.352485	0.606915	0.540253	-1.85098	1.48884	2.75581	0.324959	0.464706	0.557674	-1.79316	2.54972	4.57206	0.207744	0.0521314	0.0378473	0.0512637	0	0.0397353	0.0700717	0.0807257	0.106842	0.11846	0.280511	0.091578	0.155319	0.0209865	0.0854588	0.0577562
2	154544405	154558854	-	Necab3	188	0.825847	0.921986	0.918741	-1.08845	7.27416	7.91753	0.124465	0.223818	0.557954	-1.79226	5.90019	10.5747	0.276992	0.260657	0.0946183	0.341758	0.204463	0.198677	0.397073	0.0807257	0.363262	0.217176	0.345244	0.45789	0.291223	0.104933	0.149553	0.192521
3	86084434	86130522	+	Sh3d19	122592	9.3064e-06	0.000658342	0.718304	-1.39217	3825.37	5325.55	4.98245e-15	6.79749e-13	0.55804	-1.79199	4094.86	7337.94	193.432	159.001	132.276	170.657	117.403	106.054	129.399	115.357	268.686	218.578	230.299	237.897	139.127	138.532	118.467	119.498
15	83299740	83350248	-	Arfgap3	5882	0.571882	0.776135	0.937594	-1.06656	221.731	236.489	2.51706e-07	4.09592e-06	0.558484	-1.79056	191.127	342.225	9.07147	7.79365	6.13127	6.28835	6.78817	6.55632	8.12831	5.54316	13.0561	10.0888	12.7956	8.63123	5.70796	6.65273	5.448	6.23767
3	62338777	62462222	+	Arhgef26	7601	0.000321588	0.00781218	0.537092	-1.86188	170.221	316.93	0.000642898	0.00305066	0.558486	-1.79055	281.031	503.201	8.90989	6.77708	11.4867	11.0559	5.72496	4.27154	4.76487	6.13515	12.6928	11.2734	15.2123	26.5347	8.46487	9.33901	9.67821	7.9126
4	49489418	49506559	-	Baat	80	0.742588	0.877281	0.82846	-1.20706	3.99907	4.82711	0.350984	0.491075	0.55854	-1.79038	1.7643	3.15876	0.300074	0.0781971	0.170313	0.0512637	0.16357	0.0993383	0.140143	0.0807257	0.106842	0.0789731	0.0215777	0.20605	0.0388297	0.125919	0	0.0577562
14	69732784	69767114	+	4930480K23Rik	363	0.203365	0.456037	0.721831	-1.38537	12.5581	17.3975	0.0213225	0.0544069	0.558859	-1.78936	11.1338	19.9223	0.43857	0.573446	0.492015	0.615165	0.38848	0.437088	0.443787	0.242177	0.576946	0.829218	0.582599	0.595257	0.330052	0.230852	0.555482	0.288781
11	69088528	69092382	+	Vamp2	62658	0.185254	0.432363	0.87644	-1.14098	2002.49	2284.8	4.64635e-09	1.24337e-07	0.558897	-1.78924	2235.39	3999.66	75.6187	75.0432	56.033	74.6571	61.4002	55.8281	70.749	56.9116	140.091	105.765	116.024	159.3	85.7553	70.137	60.6544	64.8795
7	109449001	109508135	-	Trim66	244	0.000128695	0.00425989	0.190669	-5.24469	3.10993	16.3106	0.134482	0.237896	0.559011	-1.78887	7.59267	13.5823	0.900222	0.156394	0.246008	0.683516	0.0817852	0.0993383	0.116786	0.0807257	0.341894	0.394866	0.280511	0.755518	0.174734	0.230852	0.32047	0.231025
7	27447978	27465982	+	Blvrb	6850	0.067037	0.241018	0.812164	-1.23128	252.271	310.615	2.81921e-07	4.51547e-06	0.559244	-1.78813	213.546	381.848	8.65598	8.73202	11.165	9.22747	6.74728	6.29805	8.80567	9.28345	12.9279	10.0888	11.1988	15.5683	6.34865	6.79964	7.5631	6.17992
14	57916280	57999263	-	Micu2	58936	7.46619e-06	0.000553079	0.634301	-1.57654	1672.94	2637.45	1.00004e-08	2.42165e-07	0.559354	-1.78778	1999.58	3574.8	78.2732	71.3679	75.8082	95.7948	50.4819	44.3446	55.9172	54.5167	108.744	95.4982	110.003	151.813	57.4873	67.4507	66.3374	60.4323
12	80120546	80132845	-	2310015A10Rik	4303	0.0184306	0.111099	0.672068	-1.48794	114.01	169.64	0.000451167	0.00226055	0.559373	-1.78772	156.427	279.647	5.56291	4.87429	3.70904	6.61302	3.619	2.72187	4.48459	3.1483	7.0302	7.89731	7.94061	13.5993	6.36807	5.1417	3.9952	4.19695
10	120141654	120201538	-	Irak3	25174	0.0570208	0.219767	0.808825	-1.23636	997.185	1232.88	1.94303e-07	3.24121e-06	0.559436	-1.78751	728.056	1301.41	51.405	37.8213	34.2707	29.1691	31.9576	28.5697	31.2286	30.0838	47.0318	47.0088	44.8817	30.3123	22.9095	26.8418	19.506	22.4094
2	24002913	24049380	-	Hnmt	1288	0.346284	0.600522	0.827626	-1.20828	51.5779	62.3203	0.00402317	0.013883	0.559519	-1.78725	37.6132	67.2241	2.05435	1.9028	1.72205	1.96511	1.88106	1.37087	0.724074	2.36795	2.26505	1.71767	1.83411	2.95339	0.970742	1.19623	1.49553	1.07812
2	65457118	65567493	-	Scn3a	763	0.000140331	0.00447654	0.370642	-2.69802	12.1835	32.8712	0.0144578	0.0398835	0.559607	-1.78697	29.0584	51.9265	0.784809	0.860168	0.77587	1.53791	0.55205	0.317882	0.327001	0.269086	1.38894	1.87561	1.31624	2.17498	1.35904	0.755515	0.769129	0.770083
1	195041238	195092249	-	Cd46	169	0.337025	0.591993	0.687067	-1.45546	5.88892	8.57111	0.137185	0.241385	0.559764	-1.78647	4.97896	8.89475	0.253909	0.156394	0.132466	0.478461	0.184017	0.178809	0.0934289	0.269086	0.320526	0.217176	0.280511	0.343417	0.213563	0.0839462	0.213647	0.115512
1	193221641	193264046	-	Hsd11b1	197	0.662257	0.83316	0.834672	-1.19808	4.80395	5.75549	0.114147	0.208857	0.559817	-1.7863	7.98029	14.2552	0.0692479	0.208526	0.246008	0.170879	0.0817852	0.0794706	0.280287	0.161451	0.598315	0.414609	0.453133	0.389206	0.407712	0.335785	0.128188	0.134765
5	64044973	64050227	+	5830416I19Rik	191	0.0912125	0.287901	0.50323	-1.98716	3.83378	7.61834	0.107385	0.199277	0.56019	-1.78511	7.29891	13.0293	0.115413	0.338854	0.189237	0.290494	0.102232	0.0993383	0.210215	0.0538171	0.405999	0.552812	0.409977	0.320523	0.0776593	0.251838	0.341835	0.250277
5	137787802	137822622	+	Zcwpw1	1641.47	0.010244	0.0779005	0.66165	-1.51137	52.1522	78.8215	0.00025369	0.00140144	0.560472	-1.78421	51.957	92.7022	3.03767	2.06342	1.98698	2.57383	1.61344	1.3389	1.83437	1.60728	3.56496	3.29488	2.71441	2.46833	1.60922	2.38962	1.27286	1.28711
17	32765496	32788288	-	Zfp871	52587	0.00209464	0.0287142	0.781428	-1.27971	1775.57	2272.22	4.65774e-13	3.63113e-11	0.560686	-1.78353	1725.05	3076.67	85.104	69.3084	60.5168	65.2078	51.2377	52.5298	58.3221	55.2158	115.818	98.2832	87.3905	98.7683	60.4589	59.3488	45.4637	51.9038
9	63602655	63641890	+	Aagab	24657	0.00100513	0.0175525	0.759475	-1.3167	778.175	1024.62	3.47323e-12	2.06714e-10	0.561186	-1.78194	841.146	1498.87	31.0923	32.6082	25.7362	36.1922	22.9816	22.0134	24.9455	25.4286	51.391	40.6514	45.4427	57.8544	28.5592	27.0097	25.9367	24.3924
2	19658062	19660591	+	Otud1	32922	3.37935e-06	0.000303744	0.534381	-1.87132	781.107	1461.7	1.71003e-05	0.000146219	0.561186	-1.78194	1174.07	2092.13	51.7974	35.5276	37.8852	53.2288	24.4333	19.4703	27.2579	24.7021	76.0928	48.2526	63.7622	84.7325	35.9174	44.7643	40.892	26.5679
4	134923625	134927371	+	Rsrp1	138665	0.91691	0.9661	1.01266	1.01266	5228.97	5163.58	1.68614e-06	2.0464e-05	0.561412	-1.78122	4695.45	8363.65	205.828	187.465	134.566	114.916	183.833	135.06	177.141	142.454	318.987	212.556	237.075	321.072	181.063	144.052	127.654	138.288
7	127607035	127614434	-	Zfp629	10135	0.000489302	0.0108213	0.698119	-1.43242	270.023	386.787	1.0763e-08	2.5662e-07	0.561616	-1.78058	372.388	663.066	12.9724	11.6514	8.64811	14.183	8.52611	7.25169	9.01589	8.26093	26.0053	19.8223	20.2183	20.2616	12.4643	10.7661	11.601	11.994
X	36608183	36645415	-	Akap17b	2116	0.00420877	0.0447218	0.549537	-1.81971	42.9943	78.2373	0.00411134	0.0141458	0.561997	-1.77937	83.1189	147.899	1.91586	1.79853	2.11945	3.57137	1.24722	1.23179	1.21458	1.5876	4.38052	3.67225	3.40928	7.82992	3.08696	2.87516	2.43558	2.07922
17	35320558	35325100	+	H2-Q1	8700.62	0.0568714	0.219373	0.77058	-1.29772	245.02	317.968	1.97583e-05	0.000164115	0.562026	-1.77928	320.318	569.935	0.105047	0.104644	0.106148	0	0.0230768	0.0200881	0.0426939	0.176498	0.149789	0.138417	0.194869	0.174204	0.0990311	0.257277	0.0798319	0.249218
17	24528251	24528745	+	Rab26os	2411	0.0515801	0.207297	1.50443	1.50443	93.0632	61.8595	0.00498521	0.016592	0.562205	-1.77871	90.6816	161.296	1.89278	3.12789	1.98698	0.786044	2.5149	2.56293	3.64373	2.69086	5.04294	4.8371	4.79026	6.34178	4.17419	2.66529	1.73054	2.83006
11	100023634	100029869	-	Krt33b	34508.4	0.447282	0.686925	0.35848	-2.78955	5.37635	14.9976	0.665974	0.769399	0.562478	-1.77785	2012.21	3577.41	0	0	1.70313	0	0	0.198677	0	0.484354	117.304	91.015	50.9984	206.402	179.387	43.3458	6.62306	24.9699
14	55650184	55652540	+	Tssk4	442	0.728165	0.870335	0.910945	-1.09776	19.022	20.8816	0.0346841	0.0802697	0.562777	-1.7769	12.6979	22.5629	0.507818	0.860168	0.473092	0.73478	0.38848	0.536427	0.654002	0.780348	0.747893	0.414609	1.03573	0.755518	0.485371	0.167892	0.576847	0.36579
4	144418191	144438773	-	1700012P22Rik	119	0.108543	0.319846	4.01167	4.01167	2.68815	0.670082	0.402247	0.541861	0.56319	-1.7756	5.76715	10.2401	0	0.0260657	0.0189237	0.0341758	0.224909	0.0198677	0.0467144	0.0269086	0.341894	0.276406	0.604177	0.114472	0.504786	0.0839462	0	0.134765
2	79707780	79818547	+	Ppp1r1c	137	0.414973	0.661464	0.603306	-1.65753	4.34071	7.19488	0.352068	0.492187	0.563451	-1.77478	4.08962	7.25817	0.276992	0.0781971	0.113542	0.393022	0.0817852	0.139074	0.303644	0	0.491473	0.157946	0.0647332	0.228945	0.0776593	0.188879	0.235012	0.0192521
15	101431490	101438805	-	Krt87	29063	0.282604	0.540449	0.424404	-2.35625	9.14589	21.55	0.462158	0.596222	0.563555	-1.77445	1694.94	3007.59	0	0.184046	1.90141	0.392197	0.0876984	0.178809	0.0700717	0.838062	97.5648	75.5444	39.6419	178.792	142.301	40.9949	8.27828	22.6391
4	128759258	128769299	+	A3galt2	700	2.24962e-05	0.0011772	0.336615	-2.97075	17.9971	53.4649	0.027439	0.0662943	0.564008	-1.77302	17.0307	30.1958	3.25465	0.964431	1.3625	1.05945	0.572496	0.397353	0.654002	0.591988	0.833367	0.829218	1.29466	0.984463	0.465956	0.650583	0.448659	0.577562
3	92668613	92670316	-	Lce1a2	273914	0.032646	0.156865	0.711585	-1.40531	10771.6	15137.5	0.000326744	0.0017216	0.564205	-1.7724	7540.42	13364.7	521.85	502.674	525.178	316.844	295.773	284.008	381.423	363.492	522.179	286.218	299.477	633.937	172.734	238.459	301.285	236.107
3	32365489	32367439	+	4930429B21Rik	1266.5	0.0197587	0.115843	0.591304	-1.69118	39.0709	66.0759	0.0105703	0.0307763	0.564254	-1.77225	38.4596	68.1601	1.84661	1.22509	1.70539	3.14417	1.61526	0.735103	1.07443	1.37234	1.98726	2.03953	1.83411	3.02207	1.37845	1.17525	1.39039	0.904848
3	108455679	108536542	-	5330417C22Rik	210	0.304019	0.562808	0.613226	-1.63072	4.98885	8.13541	0.200957	0.323258	0.564337	-1.77199	7.99768	14.1718	0.161578	0.234591	0.397397	0.187967	0.0613389	0.178809	0.163501	0.215268	0.12821	0.434352	0.258933	1.03025	0.446541	0.188879	0.277741	0.0962604
6	135362931	135383174	+	Emp1	428216	9.61556e-06	0.000673971	0.604334	-1.65471	10256.7	16971.9	4.9243e-07	7.30517e-06	0.564364	-1.77191	15942.3	28248.4	594.528	470.336	429.737	585.802	262.519	306.751	358.783	330.13	964.233	813.294	972.358	930.928	605.92	634.946	394.792	376.01
7	73097752	73102069	-	Gm6567	107	0.22448	0.481445	0.548775	-1.82224	2.02135	3.68338	0.159447	0.270586	0.564563	-1.77128	4.34393	7.69432	0.0692479	0.104263	0.0946183	0.170879	0.0408926	0.0397353	0.116786	0.0538171	0.170947	0.296149	0.258933	0.274734	0.174734	0.167892	0.149553	0.0577562
6	87458545	87533260	-	Arhgap25	2749	0.0471169	0.196814	0.712252	-1.404	78.7874	110.617	0.000633652	0.00301316	0.564989	-1.76994	97.829	173.152	3.97021	3.18002	2.479	3.9473	2.45356	1.92716	2.94301	2.34105	7.94904	5.40966	4.66079	4.48733	1.92207	3.48376	3.69609	3.2151
4	124855239	124862172	-	Maneal	1224	0.00157618	0.0235104	0.544337	-1.8371	35.4347	65.097	0.00260768	0.00964778	0.565101	-1.76959	37.692	66.6994	1.98511	1.48575	1.62743	2.76824	1.06321	1.03312	1.308	0.914891	2.28642	1.67818	2.24409	2.4955	1.37845	1.21722	1.4528	0.712327
3	36475937	36482300	+	1810062G17Rik	342	0.990926	0.996021	0.996861	-1.00315	16.7418	16.7945	0.0487158	0.105705	0.565587	-1.76808	8.95029	15.8248	0.43857	0.808037	0.340626	0.512637	0.817852	0.357618	0.42043	0.430537	0.576946	0.414609	0.409977	0.66394	0.427126	0.251838	0.213647	0.231025
15	100304817	100314349	+	Mettl7a1	23438.2	0.0162729	0.102918	0.745552	-1.34129	918.809	1232.39	3.29557e-06	3.61495e-05	0.565886	-1.76714	656.358	1159.88	32.0387	44.7809	27.761	46.8038	24.4742	29.3246	30.3877	28.1733	42.2025	29.2595	38.3221	41.439	17.8201	20.913	26.2544	17.6916
12	101746565	101819120	-	Fbln5	184	0.969396	0.988403	1.01682	1.01682	8.5203	8.37934	0.197874	0.319374	0.566245	-1.76602	5.28256	9.3291	0.115413	0.390986	0.302779	0.222143	0.102232	0.317882	0.233572	0.403628	0.363262	0.138203	0.1942	0.526573	0.0776593	0.209865	0.0640941	0.308033
X	56731761	56793347	+	Fhl1	5157	1.83459e-05	0.001012	0.473501	-2.11193	61.8188	130.557	0.000568792	0.00274688	0.566283	-1.7659	237.394	419.214	5.51674	2.24165	3.70903	4.40869	1.88106	1.70862	2.21894	1.74906	15.1288	12.6357	12.6662	14.1488	10.7752	7.3033	5.96075	5.87189
14	79288750	79301636	-	Rgcc	13037	0.0551271	0.215492	0.748467	-1.33606	310.959	415.461	0.000142698	0.00085776	0.566637	-1.7648	521.345	920.068	11.8645	11.2343	9.93492	17.498	9.60976	7.94706	12.1458	8.36856	24.0181	24.0276	43.1986	28.9386	14.7941	19.1607	17.1986	14.5353
11	33550781	33578958	-	Gabrp	4529	0.000253771	0.00660582	0.338659	-2.95282	54.3912	160.608	0.0510115	0.109597	0.567196	-1.76306	194.859	343.547	5.23976	4.19658	6.50974	3.63972	1.22678	0.894044	1.12115	3.63266	9.5303	7.3445	9.45105	18.5216	12.542	4.0504	4.3584	3.61939
12	98920574	98983239	+	Ttc8	3304	0.000685403	0.0138665	0.63241	-1.58125	111.265	175.938	2.68597e-05	0.000211446	0.567435	-1.76232	96.6529	170.333	5.51673	4.17051	4.65522	6.98892	3.0465	2.86094	4.57801	3.17521	5.38482	5.62683	6.14965	5.0139	3.1452	2.85417	3.05515	3.09959
16	35694903	35769357	-	Dirc2	10069	0.151344	0.384585	0.873671	-1.1446	357.511	409.205	1.20138e-09	3.76168e-08	0.567503	-1.76211	336.795	593.469	14.3343	13.0589	11.3353	11.6881	11.3681	10.0729	10.9078	11.3823	22.1804	16.4067	17.4564	21.269	13.668	9.69578	9.78503	9.241
7	29908517	29916814	+	Zfp383	1341	3.60209e-05	0.00161407	0.539101	-1.85494	31.6043	58.6241	3.72194e-05	0.000279466	0.56754	-1.76199	48.4958	85.4492	1.7312	1.66821	1.58959	2.13599	0.736067	0.953647	1.07443	1.13016	2.56421	2.30996	2.86984	3.41128	1.63085	1.7209	1.38871	1.3669
1	138963709	139176043	+	Dennd1b	21499	0.351008	0.605214	0.886026	-1.12863	979.431	1105.42	1.35373e-05	0.000119913	0.567653	-1.76164	575.233	1013.35	36.2166	32.6344	40.9697	25.6145	27.9706	27.7152	28.4255	36.2186	33.7834	24.0078	26.4976	47.8495	17.2598	18.678	19.6769	16.807
6	142821541	142964453	-	St8sia1	1366	0.0140595	0.0938529	0.535579	-1.86714	29.5354	55.1468	0.0211047	0.0539444	0.567773	-1.76127	51.5058	90.7154	1.10797	1.40755	1.8356	2.27269	0.715621	0.814574	1.23793	0.861074	3.20526	2.32971	2.35197	3.93785	2.93164	1.59498	1.02551	0.943352
13	104109790	104141442	+	Sgtb	2352	0.627389	0.809735	0.904023	-1.10617	101.116	111.851	0.00674845	0.0212699	0.567959	-1.76069	67.7535	119.293	3.62397	3.49281	4.59845	2.01637	2.04463	3.19869	3.5503	3.65956	5.70536	3.49456	3.12877	3.18234	2.60159	3.02206	1.38871	1.54017
5	97082329	97111597	-	Paqr3	3803	0.00141943	0.0217961	0.671776	-1.48859	131.064	195.101	5.50923e-06	5.59715e-05	0.568004	-1.76055	114.102	200.882	5.70141	6.04724	4.57953	7.51868	4.27328	3.25829	4.01744	4.54755	7.39346	5.09377	6.43017	7.28045	3.3976	3.48377	4.33703	3.15734
1	180330476	180423660	+	Itpkb	71443	0.000279953	0.00706673	0.609942	-1.6395	1676.13	2748.02	3.21901e-05	0.000247044	0.568628	-1.75862	2715.77	4776	81.6202	67.5363	77.8898	106.646	49.5414	42.5565	56.7113	57.2614	137.933	120.829	148.131	216.055	105.306	96.4751	70.183	70.3663
2	163336242	163397994	-	Jph2	186	0.851389	0.934168	1.08311	1.08311	6.44461	5.95011	0.159871	0.271154	0.56886	-1.7579	6.90746	12.1426	0.415487	0.18246	0.132466	0.0341758	0.143124	0.218544	0.163501	0.269086	0.641051	0.256663	0.409977	0.274734	0.155319	0.146906	0.235012	0.327285
3	67374097	67400001	+	Mlf1	1467	0.485966	0.715845	0.766633	-1.30441	22.8062	29.7486	0.125217	0.224884	0.568891	-1.75781	68.7214	120.799	1.61578	0.54738	0.92726	0.580989	0.633835	0.695368	0.58393	0.887982	3.82494	3.0997	3.23667	5.58625	5.78563	1.53202	0.512753	0.847091
2	13001887	13010865	-	C1ql3	52.3759	0.547983	0.760576	0.576981	-1.73316	0.951631	1.64933	0.486266	0.618719	0.568912	-1.75774	2.20542	3.87655	0.0731024	0.0268738	0.101411	0	0.109115	0	0	0	0.323041	0.0846588	0.0457914	0.0490639	0.0820527	0.0659623	0.0460219	0.0825523
11	95140447	95145802	-	Dlx4	285	0.905384	0.959847	1.04078	1.04078	9.61006	9.23356	0.0733777	0.146659	0.568915	-1.75773	10.6597	18.7369	0.300074	0.36492	0.227084	0.256319	0.204463	0.298015	0.233572	0.457445	0.747893	0.434352	0.302088	0.961569	0.252393	0.587623	0.299106	0.211773
7	114631478	114636358	-	Calca	69	0.741736	0.876749	1.25514	1.25514	2.59057	2.06397	0.386291	0.526447	0.569511	-1.75589	2.52597	4.43533	0.0461653	0.104263	0.056771	0.0512637	0.0613389	0.0198677	0.163501	0.0807257	0.363262	0.0394866	0.129466	0.045789	0.135904	0.0629596	0	0.115512
5	139200637	139249840	+	Sun1	87414.7	0.0183135	0.110736	0.841	-1.18906	3092.69	3677.39	1.57316e-14	1.80736e-12	0.569534	-1.75582	2886.26	5067.75	131.755	119.358	89.5077	113.208	87.5518	92.2626	107.422	91.0591	192.299	146.225	167.1	154.395	94.4745	94.4173	88.8576	85.5947
18	14625629	14682915	-	Ss18	61387.7	0.000496629	0.0109187	0.743025	-1.34585	2014.17	2710.77	3.82051e-11	1.80735e-09	0.569648	-1.75547	2032.26	3567.58	90.9436	74.1559	76.6585	89.7976	60.8466	58.986	62.2236	64.3921	111.716	94.9271	114.605	143.906	70.4943	64.5966	62.449	58.3341
2	25395874	25401324	+	Entpd2	5375	0.00890707	0.0711495	0.748191	-1.33656	176.867	236.393	2.70689e-07	4.37223e-06	0.569728	-1.75522	177.84	312.148	8.21741	7.48086	6.05557	7.3478	5.97032	4.82784	5.6758	5.11263	13.5689	8.74627	10.0552	8.26491	5.90211	5.51946	5.0848	5.85263
9	52111985	52168112	-	Zc3h12c	12713	0.533486	0.750669	1.1304	1.1304	681.555	602.935	0.0043855	0.0149244	0.569796	-1.75501	323.3	567.396	25.9218	19.3929	18.4127	11.1584	22.9612	21.7352	18.0551	20.1814	18.8683	19.2892	21.8151	13.897	4.5819	8.31067	12.3488	15.2476
13	95511730	95525241	-	F2rl1	63310	0.00160766	0.0237803	0.679657	-1.47133	1836.66	2702.33	4.24563e-06	4.48949e-05	0.570009	-1.75436	2204.1	3866.78	112.343	74.3655	65.949	80.6207	64.8966	48.04	63.2981	47.8165	141.202	108.667	125.755	128.118	84.6099	80.3784	53.6254	59.1809
X	98554280	98891026	-	Ophn1	7374.99	0.00860134	0.0696345	0.744321	-1.34351	218.733	293.869	3.49587e-07	5.4507e-06	0.570038	-1.75427	263.547	462.333	8.63292	8.15856	9.5375	9.44962	6.33834	5.04639	7.49765	8.12638	13.0561	13.4254	13.9392	19.8494	8.85313	8.77236	8.3536	7.21954
14	61602836	61682374	-	Dleu2	902	0.40042	0.649031	0.855303	-1.16918	29.7662	34.8019	0.00155076	0.00635793	0.57015	-1.75392	31.574	55.3784	1.01564	0.938366	1.19219	1.07654	0.695174	0.794706	1.23793	0.941799	1.73084	1.61895	2.24409	1.62551	0.893082	1.46906	0.897317	0.731579
3	144729677	144760978	-	Clca3a1	22716.4	2.0307e-05	0.00108874	0.485867	-2.05818	429.968	884.95	0.000854203	0.00387767	0.570348	-1.75332	885.906	1553.27	30.2106	21.0035	14.8706	41.7655	16.6709	11.0025	13.5748	11.0999	50.808	48.2208	58.6791	44.6635	28.1272	24.8663	28.5475	29.8171
11	99537485	99543159	-	Krt40	1287	0.579971	0.780789	0.53997	-1.85195	0.364522	0.675078	0.427791	0.564965	0.570515	-1.7528	76.1247	133.432	0	0	0.0756946	0	0	0.0397353	0	0	2.62831	2.7838	2.15778	9.84463	6.44573	1.30116	0.705035	1.15512
16	88877513	88878039	-	Krtap19-3	8287	0.136849	0.364168	0.168537	-5.93343	1.09622	6.50435	0.614196	0.728119	0.570575	-1.75262	486.836	853.237	0	0	0.738023	0	0	0.059603	0.0467144	0.0269086	24.1035	20.2566	11.393	55.4047	49.5855	7.99587	0.619576	3.38837
10	81364024	81365821	-	4930404N11Rik	138	0.898209	0.957464	1.06301	1.06301	3.44539	3.24117	0.167158	0.280493	0.570577	-1.75261	5.92617	10.3863	0.138496	0.0781971	0.113542	0.0683516	0.0613389	0.139074	0.210215	0	0.341894	0.335636	0.1942	0.480784	0.252393	0.209865	0.149553	0.134765
6	4003987	4008447	+	Gng11	113	0.709667	0.860254	1.34724	1.34724	6.00001	4.45356	0.486069	0.618619	0.570703	-1.75222	3.32286	5.82239	0	0.312789	0.246008	0	0	0.178809	0.280287	0.295994	0.384631	0.0197433	0.151044	0.20605	0.155319	0.0629596	0.0427294	0.154017
1	131176410	131245179	-	Rassf5	66130.5	0.118701	0.33563	0.83314	-1.20028	2738.91	3287.45	1.6706e-06	2.02916e-05	0.57079	-1.75196	1897.37	3324.12	109.825	107.728	95.3015	91.9819	83.4633	82.0339	86.1896	82.9608	115.285	81.265	83.4829	153.194	46.577	62.8347	66.3153	62.9153
2	30078698	30091020	+	Pkn3	7694	0.617994	0.803867	0.948734	-1.05404	319.984	337.274	1.08877e-07	1.97816e-06	0.570843	-1.7518	233.958	409.847	11.8645	12.2769	7.1153	10.5603	9.75289	9.15899	9.64653	10.6289	15.0433	13.5044	14.5002	10.2796	8.85317	7.07246	6.85807	6.66122
10	34038784	34044314	-	Fam26d	7531	0.408171	0.655826	0.503374	-1.98659	5.11415	10.1597	0.482403	0.615388	0.57099	-1.75134	443.801	777.249	0	0.260657	0.832641	0.102527	0.0204463	0.0198677	0.0700717	0.56508	15.0433	16.8805	10.4652	58.9991	33.0052	12.7598	3.9952	6.33393
3	107291230	107312117	+	Slc16a4	126	0.649527	0.824451	1.26064	1.26064	5.07241	4.02367	0.250279	0.381968	0.571074	-1.75109	4.50947	7.89646	0.184661	0.18246	0.113542	0.0341758	0.0204463	0.0993383	0.233572	0.295994	0.256421	0.157946	0.366822	0.251839	0.0388297	0.188879	0.106823	0.231025
1	184871926	184883037	-	C130074G19Rik	182	0.0789249	0.266111	0.40229	-2.48577	2.96613	7.37312	0.231331	0.360062	0.571302	-1.75039	7.19986	12.6025	0.0923305	0.260657	0.0378473	0.495549	0.0408926	0.0397353	0.186858	0.107634	0.512841	0.256663	0.280511	0.595257	0.194148	0.230852	0.149553	0.327285
2	119972699	120027404	+	Mapkbp1	50647.6	0.0111512	0.081644	0.719828	-1.38922	1723.6	2394.46	1.54677e-05	0.000134212	0.57148	-1.74984	1598.35	2796.86	98.5609	74.5473	39.8721	83.6602	57.2293	53.7029	53.6282	45.0711	92.5468	90.6825	94.8987	86.0135	49.6826	47.0299	48.1976	55.9641
6	56882402	56923933	-	Nt5c3	86403.3	0.229306	0.486774	0.835949	-1.19625	3838.3	4591.55	0.000178226	0.00103469	0.57178	-1.74892	2306.86	4034.53	136.838	137.182	173.664	113.481	103.726	100.554	113.117	156.182	122.915	87.6239	106.05	209.798	63.5053	78.2823	70.7163	77.6406
19	17326141	17372845	-	Gcnt1	3202	0.00486594	0.0490122	0.597202	-1.67447	69.5384	116.44	0.00163446	0.00663397	0.572189	-1.74767	126.162	220.489	2.97766	2.99755	3.72796	4.3745	2.08552	1.86756	1.93865	2.66395	7.03018	5.8835	5.86914	9.9591	5.94096	3.60969	2.52104	3.79266
11	99514624	99521259	-	Krt39	1089	0.923914	0.969935	0.920148	-1.08678	0.932998	1.01397	0.376068	0.516291	0.572233	-1.74754	63.8908	111.652	0.0461653	0	0.056771	0.0170879	0.0204463	0	0.0467144	0.0538171	3.20526	2.98124	0.949421	7.39492	5.78562	1.21722	0.277741	0.789335
1	193173469	193177833	+	A130010J15Rik	11629.3	0.0114864	0.082735	0.702444	-1.4236	433.923	617.732	6.75089e-05	0.000459686	0.572545	-1.74659	335.716	586.359	29.5221	16.291	17.0489	13.67	14.2919	12.7748	14.7384	11.0309	18.2872	14.4661	21.013	22.7532	8.81349	11.8288	10.5542	11.0446
6	113334124	113343923	-	Camk1	2523	0.145191	0.375766	0.7566	-1.3217	67.6753	89.4466	0.00276729	0.0101158	0.572803	-1.7458	96.334	168.18	2.35443	1.87673	3.21702	3.29797	1.45169	1.92716	2.77951	2.17959	4.44462	5.11351	4.25082	8.10465	2.89281	3.84054	2.41421	2.98407
9	96196275	96323647	+	Tfdp2	12538	0.53062	0.748698	0.939734	-1.06413	464.958	494.777	1.54771e-08	3.54027e-07	0.573002	-1.7452	419.519	732.143	14.6343	16.3432	11.2028	18.5233	11.3273	13.8676	15.7662	16.1989	25.9625	21.5399	22.8292	25.0236	13.9592	12.0673	13.0111	13.7075
X	169975043	169978918	-	G530011O06Rik	999	0.981948	0.993512	1.00782	1.00782	21.0544	20.8909	0.0893176	0.172022	0.573065	-1.745	44.8996	78.35	0.830975	0.36492	0.946183	0.393022	0.531604	1.31126	0.467144	0.161451	1.77358	2.66534	3.62506	2.15208	1.33962	1.99372	1.49553	0.847091
12	70190815	70227684	-	Pygl	11972	0.098683	0.302059	0.794388	-1.25883	361.467	455.025	5.78286e-05	0.000404033	0.57329	-1.74432	429.771	749.658	15.0268	12.4073	10.3891	17.7885	9.46664	10.1524	14.8318	9.84853	28.1208	25.5873	26.6485	17.1709	14.2311	12.2981	12.2206	15.2476
2	134786164	135475259	+	Plcb1	121	0.506753	0.732109	0.633147	-1.57941	2.97999	4.70663	0.398137	0.537932	0.57343	-1.74389	4.44438	7.75052	0.0230826	0.0521314	0.0378473	0.427198	0.102232	0	0.140143	0.134543	0.576946	0.0789731	0.1942	0.160261	0.213563	0.0839462	0.0854588	0.173269
16	32430921	32475066	+	Pcyt1a	40807.9	0.00143162	0.0218971	0.711294	-1.40589	1272.89	1789.54	1.89762e-07	3.17935e-06	0.573921	-1.7424	1383.27	2410.22	55.2824	48.196	48.9927	65.7212	38.9506	34.9073	39.3807	42.8387	70.5168	63.1785	75.175	105.448	41.8593	49.3394	42.8794	40.1402
3	89939481	89963333	-	Atp8b2	32253	3.52167e-05	0.00158735	0.622639	-1.60607	934.655	1501.12	1.16723e-06	1.49249e-05	0.573988	-1.7422	1082.52	1885.97	55.2598	40.8971	36.9958	51.0416	26.0486	25.1524	34.2183	29.3303	69.896	55.3602	62.1871	58.1749	42.3632	40.0423	28.7142	25.432
2	9883041	9889541	-	9230102O04Rik	141	0.639801	0.817883	0.755637	-1.32339	2.76927	3.66481	0.299301	0.437513	0.57406	-1.74198	6.28694	10.9517	0.0692479	0.234591	0.0946183	0.0683516	0.0204463	0.0397353	0.233572	0.0538171	0.619683	0.236919	0.0647332	0.503679	0.271808	0.104933	0.32047	0.0962604
10	130322852	130362643	+	Tespa1	284	0.38943	0.639956	0.724763	-1.37976	6.0506	8.34838	0.0948391	0.180264	0.574267	-1.74135	12.0098	20.9132	0.230826	0.208526	0.189237	0.375934	0.0613389	0.238412	0.280287	0.161451	0.341894	0.513325	0.66891	1.21341	0.388297	0.440717	0.256376	0.423546
17	34856374	34862515	-	Cfb	242	0.580413	0.781177	1.30778	1.30778	12.1549	9.29427	0.254399	0.387173	0.574289	-1.74128	7.34215	12.7848	0.323157	0.36492	0.454168	0.0170879	0.306695	0.218544	0.630645	0.349811	0.683788	0.157946	0.302088	0.526573	0.116489	0.167892	0.128188	0.500554
9	101104989	101251833	-	Ppp2r3a	54149.7	6.44549e-05	0.00252531	0.688525	-1.45238	1976.89	2871.2	2.95318e-09	8.48207e-08	0.574293	-1.74127	1556.25	2709.86	81.5271	76.7896	80.993	109.82	58.1685	56.6628	63.9286	63.3972	85.4959	82.0527	88.2529	97.2084	43.8198	49.6752	48.3482	53.8096
8	36489191	36513014	+	6430573F11Rik	1011	0.265518	0.524666	0.753743	-1.32671	31.9937	42.4465	0.0260685	0.0636202	0.5743	-1.74125	34.283	59.6952	1.26954	0.990497	0.700175	2.17016	1.39035	0.59603	0.957646	0.968708	1.70947	2.40868	1.57518	2.0605	1.45611	0.713542	1.21779	0.9241
11	117825919	117839909	+	Afmid	3150	0.00303595	0.035977	0.675923	-1.47946	103.169	152.634	2.23893e-05	0.000182263	0.574362	-1.74106	100.065	174.22	6.34772	4.17051	4.14428	4.15236	3.47587	3.09935	3.59701	2.34104	6.53872	5.21223	5.43759	5.49468	3.3976	3.71462	2.52103	2.96482
1	155127874	155146815	-	Mr1	6820	2.5456e-06	0.000246182	0.564603	-1.77116	199.036	352.524	4.26592e-06	4.50783e-05	0.574466	-1.74075	216.215	376.375	12.0953	8.23675	9.91597	12.6451	6.21569	4.92718	7.49766	5.75843	13.7185	10.1678	10.9399	14.2176	6.56221	6.96753	7.1999	6.48796
7	45092993	45103823	-	Fcgrt	1141	0.127738	0.350231	0.790419	-1.26515	30.3579	38.4074	6.03106e-05	0.000417935	0.574713	-1.74	44.5731	77.5571	1.08488	1.35542	1.09757	1.17907	0.736067	0.735103	1.21458	1.07634	3.01294	2.15202	2.30882	2.63287	1.53377	1.49004	1.15369	1.42465
10	61297836	61304264	+	Prf1	1242	1.01428e-05	0.000685762	0.367633	-2.7201	22.808	62.0401	0.0102109	0.029929	0.575256	-1.73836	44.1886	76.8155	1.10797	1.87673	1.58959	2.90494	0.797406	0.476824	1.05107	0.457445	2.82063	1.95458	2.97773	2.26656	1.37845	1.34314	1.43143	1.4054
11	120225529	120231618	-	2900052L18Rik	2032	0.837734	0.927511	1.05322	1.05322	74.06	70.3177	0.0274418	0.0662943	0.575736	-1.73691	72.9461	126.7	2.33135	4.11838	1.26789	1.24742	1.3699	2.26491	2.66272	2.85231	6.45325	4.18558	2.74037	3.06786	3.59174	1.76287	2.15783	1.67493
14	27622407	28478538	+	Erc2	48	0.555323	0.765272	0.56683	-1.7642	0.890205	1.5705	0.519739	0.647978	0.575858	-1.73654	2.05839	3.57447	0.0461653	0.0781971	0.056771	0.0170879	0.0408926	0.059603	0	0	0	0.0592298	0.0215777	0.389206	0.155319	0.0419731	0.0427294	0.0192521
16	88873665	88874270	-	Krtap19-2	3568	0.0385373	0.173651	0.0506007	-19.7626	0.135172	2.67135	0.654134	0.76032	0.575954	-1.73625	211.131	366.577	0	0	0.302779	0	0	0	0	0	10.7483	7.75911	5.30812	23.9705	22.0358	3.33686	0.170918	1.17438
15	86139101	86186142	-	Cerk	59578	0.137877	0.365821	0.870533	-1.14872	2219.77	2549.89	3.46451e-09	9.66016e-08	0.576067	-1.73591	1939.86	3367.42	78.5733	86.8509	71.6071	76.7076	66.4505	66.4772	72.6643	65.63	112.718	86.5743	97.6609	141.992	60.4772	61.4906	71.8495	50.5752
9	106644534	106656110	-	Grm2	147	0.51488	0.737394	1.32938	1.32938	8.53939	6.42358	0.230398	0.358937	0.576124	-1.73574	3.72953	6.47349	0.161578	0.18246	0.246008	0.187967	0.16357	0.496691	0.0934289	0.269086	0.299157	0.0987164	0.129466	0.320523	0.0970742	0.104933	0.213647	0.0577562
2	31950303	31973443	+	Aif1l	68437	0.0736887	0.255552	0.730881	-1.36821	2496.96	3416.36	0.00166025	0.00671582	0.576211	-1.73548	2093.99	3634.06	100.64	104.419	125.048	87.678	72.5639	66.497	81.2598	86.4841	107.376	71.6681	78.7372	216.422	52.9443	71.2913	71.9777	67.2475
14	97786846	98169766	-	Dach1	7767.99	0.323158	0.579822	0.87709	-1.14013	223.738	255.091	2.44517e-05	0.000195819	0.577035	-1.733	299.833	519.609	7.87119	8.15858	6.7368	8.52687	5.25471	7.03315	6.96045	8.26095	16.3895	15.9525	17.3054	18.0407	13.7457	10.2204	6.98626	6.85375
14	27039001	27107287	+	Il17rd	3260	4.67166e-08	1.10402e-05	0.473609	-2.11145	62.5065	131.979	1.85119e-05	0.000155847	0.577104	-1.73279	127.202	220.414	4.27029	3.571	4.04966	4.20362	1.73794	1.92716	1.91529	2.07196	6.83788	7.2063	8.15639	6.50204	3.94121	5.7713	3.54654	2.8108
6	52206365	52208625	-	Hoxa6	463	0.0279792	0.143587	0.508812	-1.96536	13.0393	25.6269	0.069729	0.14099	0.577225	-1.73243	14.153	24.5191	0.807892	0.625577	0.321702	1.34994	0.511158	0.198677	0.467144	0.430537	0.747893	0.769988	0.66891	1.00736	0.582445	0.356771	0.576847	0.269529
15	75746843	75747923	-	Mafa	868	0.119345	0.336975	0.686696	-1.45625	29.9063	43.5511	0.0222667	0.0562355	0.57724	-1.73238	26.513	45.9307	1.50037	0.9123	1.32466	1.53791	0.654282	0.913912	0.864217	1.2647	2.15821	1.38203	1.79095	0.641046	0.698934	0.860448	1.13233	0.654571
9	7445822	7455975	+	Mmp3	5308	0.00946784	0.0740371	0.501913	-1.99238	257.301	512.641	0.0434943	0.0965698	0.577302	-1.7322	56.5763	98.0013	14.1035	22.1819	17.6369	9.67175	2.7398	9.15899	10.8611	8.98746	4.82925	3.77097	2.80511	1.30499	1.82499	2.20359	2.20056	0.9241
16	14194527	14291409	-	Myh11	118	0.274244	0.533331	0.390218	-2.56267	0.545384	1.39764	0.332911	0.472451	0.577385	-1.73195	6.40441	11.0921	0.0692479	0.0781971	0.0189237	0.0170879	0	0.0397353	0.0233572	0	0.769262	0.0987164	0.258933	0.320523	0.252393	0.0209865	0.277741	0.250277
9	107681502	107710476	-	Sema3f	67449.8	0.433902	0.677778	0.939713	-1.06415	2830.87	3012.48	5.02218e-12	2.83169e-10	0.5776	-1.7313	2043.32	3537.6	92.9982	107.155	69.904	101.4	87.1023	80.364	82.7776	96.6017	132.677	96.7031	118.005	113.557	65.8353	62.3717	69.3071	59.6828
19	5707374	5726318	-	Ehbp1l1	19456	0.350221	0.604625	0.886901	-1.12752	767.706	865.605	1.94962e-05	0.000162788	0.577844	-1.73057	605.493	1047.85	32.9852	29.6367	21.0052	23.6838	18.8106	29.106	25.1091	20.316	43.442	35.9921	28.0943	28.6412	17.8034	23.2321	15.9807	19.2135
12	111828458	111908056	-	Ppp1r13b	21074	0.00593675	0.0549779	0.704276	-1.4199	628.058	891.778	1.5576e-05	0.000135074	0.578002	-1.7301	739.443	1279.31	32.9158	23.5373	21.3648	31.493	21.5708	17.6027	19.3865	18.0556	38.1212	31.6682	37.761	59.3196	24.6374	24.995	22.9671	20.542
4	122995931	123002481	+	Mycl	31645	0.906333	0.960319	0.981642	-1.0187	1496.4	1524.38	0.000509933	0.00250978	0.578106	-1.72979	856.624	1481.78	33.7237	42.4091	35.936	72.4519	32.6937	43.8681	50.1013	57.9338	45.7497	39.7831	53.8804	53.8479	25.3558	26.8208	33.2859	22.448
7	6315665	6330435	-	Zfp583	108	0.0633352	0.233252	0.341484	-2.9284	2.01974	5.91461	0.304871	0.443534	0.578248	-1.72936	3.64797	6.30866	0.207744	0.156394	0.170313	0.187967	0	0.119206	0.0467144	0.0807257	0.235052	0.236919	0.323666	0.0228945	0.155319	0.0629596	0.0427294	0.192521
17	46428942	46431772	+	Crip3	281	0.205365	0.457997	0.5242	-1.90767	2.53186	4.82995	0.184266	0.303012	0.578304	-1.7292	14.1768	24.5145	0.184661	0.0260657	0.189237	0.170879	0.143124	0.0397353	0.116786	0	0.876104	0.809474	0.517866	0.984463	0.873668	0.419731	0.3632	0.134765
8	84913335	84922916	+	Gm38426	3426.46	0.544201	0.757489	0.908574	-1.10063	135.665	149.317	0.000519114	0.00254804	0.578551	-1.72846	107.934	186.559	6.99404	3.42319	3.72317	4.25489	3.8848	3.3775	5.46809	3.92865	7.32935	4.5607	6.4949	5.94344	3.35877	4.40038	2.86287	2.98407
5	86521226	86632425	-	Tmprss11f	38292	0.0412554	0.180988	0.655553	-1.52543	1457.39	2223.14	0.00828554	0.0251546	0.578953	-1.72726	1042.74	1801.08	60.4303	56.8232	94.3155	57.8938	39.9725	37.7088	42.043	60.1406	46.4976	35.913	39.3362	113.351	26.4236	44.1767	31.3847	29.4557
7	142966822	142969265	-	Ascl2	1970	0.18478	0.431719	0.721001	-1.38696	66.8898	92.7735	0.0261419	0.0637486	0.579115	-1.72677	62.7186	108.301	3.30082	2.55444	1.70313	3.8106	2.55579	1.60928	1.65836	2.36795	3.44031	3.33661	5.3297	2.01472	1.32021	1.23821	3.50381	1.82895
1	130766384	130784434	+	Gm28856	322	0.8418	0.929075	0.933506	-1.07123	6.61453	7.08568	0.0601841	0.1251	0.579138	-1.7267	14.5909	25.1941	0.161578	0.18246	0.283855	0.222143	0.16357	0.198677	0.210215	0.242177	0.448736	1.02665	0.86311	0.938674	0.427126	0.503677	0.7264	0.192521
8	84911853	84937354	-	Mast1	7328.54	0.437331	0.680078	0.906024	-1.10372	249.913	275.835	1.38335e-05	0.000122324	0.579407	-1.7259	261.779	451.806	9.34846	11.5125	7.12008	6.42505	6.44058	7.17222	9.7141	7.31913	17.052	11.4511	13.8745	16.5161	8.48428	8.82113	9.82776	5.89114
2	133552159	133562897	+	Bmp2	22844	0.051165	0.206581	0.801751	-1.24727	795.219	991.853	1.37789e-06	1.72433e-05	0.579425	-1.72585	752.347	1298.44	35.0856	25.779	25.6605	34.791	21.9593	19.7484	34.3351	21.6076	40.0016	44.4224	43.0692	41.5077	21.3563	23.7987	26.2999	23.218
18	52516060	52529868	-	Lox	202	0.987284	0.994516	0.988827	-1.0113	9.51205	9.61953	0.442785	0.579161	0.579716	-1.72498	5.71929	9.86566	0.0461653	0.286723	0.794794	0.0170879	0.102232	0.218544	0.467144	0.403628	0.534209	0.0197433	0.280511	0.45789	0.0388297	0.0839462	0.0640941	0.519806
1	13668771	13701724	+	Xkr9	80	0.362036	0.614861	1.75514	1.75514	7.39093	4.21101	0.474503	0.607673	0.579796	-1.72474	0.963737	1.6622	0.0692479	0.260657	0.151389	0.0512637	0.224909	0.0794706	0.373716	0.242177	0.0213684	0.0592298	0	0.137367	0	0.0629596	0	0.0577562
8	85324929	85381042	-	Mylk3	202	0.0310262	0.152118	0.448827	-2.22803	5.51709	12.2922	0.13609	0.2399	0.579822	-1.72467	5.95503	10.2705	0.5309	0.234591	0.321702	0.41011	0.122678	0.119206	0.280287	0.161451	0.341894	0.217176	0.258933	0.526573	0.232978	0.293811	0.170918	0.0577562
4	33027139	33031324	-	4933421O10Rik	1913	0.174838	0.417425	0.81543	-1.22635	60.7614	74.5145	0.000173472	0.0010117	0.579833	-1.72463	67.7458	116.837	1.66195	2.08526	2.38438	2.85368	2.22865	1.62915	1.89193	1.64142	3.69673	3.5143	4.09977	3.91496	2.621	1.93076	1.94419	2.02147
6	30733506	30748467	+	Mest	429.087	0.0357535	0.165449	0.57523	-1.73844	11.4222	19.8568	0.0282525	0.0677706	0.580161	-1.72366	15.1081	26.0413	0.780057	0.86638	0.620863	0.243225	0.303729	0.459769	0.301684	0.314478	0.963565	0.663176	0.876141	0.89461	0.541964	0.586471	0.428935	0.348725
6	140424099	140594907	+	Plekha5	29928	0.0016447	0.0241412	0.713996	-1.40057	905.336	1267.98	3.28475e-07	5.15837e-06	0.580288	-1.72328	1049.62	1808.8	36.9784	39.5677	33.9869	44.6507	24.5969	26.8213	30.9717	28.55	60.5794	44.5606	52.4555	78.2534	32.8887	35.9709	35.7218	27.6845
10	76708792	76726045	-	Col6a1	7146	0.254896	0.514405	0.803588	-1.24442	276.934	344.622	0.00465001	0.0156675	0.580486	-1.7227	213.27	367.399	8.26358	10.1135	11.5245	11.9444	4.57997	7.27156	14.9019	7.45367	14.1245	14.8075	11.0262	7.73834	6.75636	6.71569	6.87943	6.48795
5	8072347	8368161	-	Adam22	289	0.116076	0.332006	0.606903	-1.64771	7.47139	12.3107	0.065272	0.133837	0.580615	-1.72231	10.4552	18.0072	0.323157	0.36492	0.378473	0.427198	0.368033	0.0993383	0.303644	0.134543	0.897472	0.513325	0.517866	0.412101	0.330052	0.251838	0.405929	0.327285
3	94464985	94473592	-	Riiad1	71	0.185357	0.432538	0.447156	-2.23635	1.63524	3.65699	0.334542	0.474006	0.580688	-1.72209	2.3908	4.11718	0.115413	0.104263	0.0189237	0.205055	0.0408926	0.0794706	0.0467144	0.0269086	0.12821	0.0987164	0.151044	0.160261	0.155319	0.0839462	0.0427294	0.0192521
11	99914751	99915672	+	Gm11565	5525	0.0516426	0.207439	0.0741423	-13.4876	0.222861	3.00585	0.624231	0.735579	0.58071	-1.72203	328.405	565.523	0	0	0.340626	0	0	0	0	0.0269086	9.65851	19.3682	4.83341	39.6762	30.9278	4.80592	0.512753	5.19806
5	88565040	88651418	+	Rufy3	27704	0.0112011	0.0817957	0.804767	-1.2426	979.671	1217.34	1.9583e-10	7.59461e-09	0.580796	-1.72177	907.226	1562.04	40.9485	38.864	28.9342	41.045	30.2606	27.0002	35.1293	27.393	55.2158	42.8826	50.19	55.2673	30.656	29.9059	27.3682	26.2983
4	59805650	59904741	+	Snx30	5588	0.119024	0.336359	0.823508	-1.21432	195.943	237.937	1.06785e-05	9.78813e-05	0.580814	-1.72172	187.09	322.117	8.86373	6.49036	7.0396	6.80099	5.62273	5.50334	7.00717	5.86607	10.9406	8.90422	7.74641	14.3777	6.58163	6.14906	5.83256	5.00554
1	152399867	152510696	+	Colgalt2	165	0.312268	0.570402	0.585725	-1.70729	2.34945	4.01118	0.216047	0.341598	0.580849	-1.72162	7.64849	13.1678	0.0461653	0.104263	0.170313	0.153791	0.0204463	0.178809	0.0467144	0.0269086	0.448736	0.493582	0.172622	0.595257	0.310637	0.125919	0.192282	0.327285
7	127017542	127021212	-	Prrt2	1235	0.0100042	0.0768616	0.608834	-1.64248	28.5255	46.8527	0.00255988	0.00949853	0.581189	-1.72061	47.8133	82.268	1.26954	1.51181	1.00295	1.93093	0.817852	0.735103	1.26129	0.672714	2.79926	2.68509	2.58933	2.63287	1.45611	2.07767	1.02551	1.46316
17	34862602	34882101	-	C2	1032	3.49231e-08	8.9018e-06	0.313298	-3.19185	13.9084	44.3936	0.00297999	0.0107799	0.581268	-1.72038	41.6133	71.5906	1.50037	1.61607	1.13542	1.24742	0.327141	0.417221	0.630645	0.322903	3.33347	2.40868	1.81253	1.73998	0.990157	1.32215	1.55962	1.3669
5	32232708	32364357	+	Plb1	4573	0.0237837	0.128999	0.671535	-1.48912	137.159	204.247	0.00188076	0.00743468	0.581292	-1.72031	158.826	273.23	6.7632	7.27232	6.64219	4.56248	4.17105	3.57618	5.58238	3.44429	9.35937	5.31094	6.66752	14.332	5.72737	4.49112	5.12752	4.63975
10	127000709	127020995	+	Avil	3386	0.000284251	0.00710859	0.631879	-1.58258	102.517	162.242	1.28341e-05	0.000114548	0.581362	-1.7201	111.16	191.206	3.83172	5.49986	4.40921	6.04912	3.65989	2.68213	3.50358	2.63704	6.58146	6.06119	6.36543	5.88389	3.45584	3.42081	3.16198	3.92742
5	24751002	24757844	-	Crygn	210	0.968113	0.988095	1.01884	1.01884	9.76315	9.58261	0.251893	0.383857	0.581641	-1.71927	6.04545	10.3938	0.276992	0.469183	0.113542	0.341758	0.306695	0.158941	0.42043	0.322903	0.0854735	0.414609	0.625755	0.228945	0.135904	0.251838	0.3632	0.0192521
11	100046646	100050552	-	Krt31	28148.7	0.278806	0.53817	0.411363	-2.43095	7.34614	17.8581	0.498723	0.629892	0.58249	-1.71677	1679.72	2883.69	0	0.0521314	1.71082	0.273406	0.0817852	0.122865	0.0934289	0.645805	91.4086	69.3802	37.1779	177.554	137.14	46.315	8.32718	20.6318
1	88134809	88220003	+	Ugt1a6a	9130.22	0.0169274	0.105185	0.790317	-1.26532	328.872	416.127	3.54731e-08	7.33462e-07	0.582497	-1.71675	293.168	503.295	13.0806	13.3471	11.5748	13.0826	8.19777	10.4658	10.2246	11.4546	18.1042	15.0892	15.5498	16.7934	7.82166	12.2862	9.3311	7.55325
4	9269293	9451692	+	Clvs1	31.6552	0.788095	0.901222	0.659667	-1.51592	1.10692	1.678	0.72754	0.815578	0.582619	-1.71639	0.925662	1.58879	1.71409e-17	7.47475e-19	0.190138	1.55215e-15	2.1268e-16	1.7678e-17	0.0480882	0.0978504	6.19393e-13	0.154806	0.0486289	3.22707e-13	0.074087	1.98603e-15	0.0427659	6.74837e-18
4	82507989	82547293	+	Gm11266	259	0.722237	0.867151	1.13841	1.13841	8.87651	7.79732	0.113613	0.208154	0.582679	-1.71621	9.78046	16.7853	0.184661	0.156394	0.20816	0.375934	0.224909	0.119206	0.443787	0.322903	0.363262	0.868704	0.345244	0.595257	0.330052	0.440717	0.192282	0.269529
13	3634032	3651780	+	Asb13	11231	0.00678219	0.0599763	0.695004	-1.43884	324.937	467.533	5.11122e-05	0.00036444	0.582821	-1.71579	402.376	690.395	13.9419	14.2059	11.3542	17.6861	9.4666	9.05961	12.4728	8.74529	20.8127	16.8212	22.117	30.3352	12.0178	12.9697	15.639	10.0881
10	28668360	28883819	+	Themis	395	0.00305409	0.0360916	0.383879	-2.60499	6.18495	16.1117	0.057006	0.11988	0.582925	-1.71549	15.7528	27.0238	0.415487	0.417051	0.529862	0.580989	0.184017	0.178809	0.327001	0.0538171	0.876104	1.12537	0.863109	0.641046	0.796008	0.48269	0.256376	0.442798
12	8208107	8285760	+	Ldah	22348.1	0.000140256	0.00447654	0.670016	-1.4925	743.716	1110	2.86274e-07	4.57081e-06	0.583412	-1.71406	703.619	1206.04	34.2314	30.9143	30.0509	40.2765	23.2268	18.6161	25.8566	23.5718	34.8518	32.2803	39.6168	50.5512	20.075	24.4705	23.5225	20.542
X	104536970	104671065	-	Zdhhc15	1304	0.49232	0.72139	0.885793	-1.12893	54.4942	61.5203	0.00248987	0.00929683	0.583679	-1.71327	38.5837	66.1043	1.84661	2.03313	1.09757	2.56319	1.43124	1.33113	1.70508	2.28723	2.58557	1.83613	2.24409	1.94603	1.00957	1.49004	1.04687	1.30914
1	58658121	58695990	-	Als2cr12	156	0.955855	0.983861	0.972996	-1.02775	7.34693	7.55083	0.287375	0.424752	0.583836	-1.71281	4.34883	7.44872	0.276992	0.18246	0.170313	0.290494	0.204463	0.0794706	0.140143	0.511263	0.106842	0.296149	0.086311	0.480784	0.0388297	0.251838	0.0640941	0.192521
X	134971373	135009210	-	Zmat1	280	0.0644471	0.235643	1.78461	1.78461	11.9491	6.69563	0.0596709	0.124321	0.584089	-1.71207	10.5506	18.0633	0.207744	0.260657	0.246008	0.119615	0.38848	0.198677	0.513859	0.37672	0.512841	0.434352	0.841532	0.572362	0.524201	0.293812	0.277741	0.231025
17	5492600	5753892	+	Zdhhc14	958	0.196337	0.446985	0.769002	-1.30039	31.6189	41.1168	0.00667643	0.0210951	0.58423	-1.71165	32.4429	55.531	1.01564	1.48575	1.32466	1.21324	0.981422	0.834441	1.23793	0.807257	1.96589	1.73741	1.87726	1.6484	1.70851	0.881435	0.576847	0.904848
[truncated: 13,838 more rows]

## Sheet: Dataset S1, Tab 2
Epidermis Lipidomics (full)
[truncated: 1,959 more rows]

## Sheet: Dataset S1, Tab 3
Plasma Lipidomics (full)
Concentration (uM). Normalized to ISTDs concentration.
[truncated: 225 more rows]

## Sheet: Dataset S1, Tab 4
Media Lipidomics (full)
[truncated: 192 more rows]

## Sheet: Dataset S1, Tab 5
Figure 2A. Relative expression of Mfsd2a (normalized to β-actin)						Figure 2D. Quantification of epidermal thickness in ventral region (Day 17 post tamoxifen)						Figure 2D. Quantification of epidermal thickness in dorsal region (Day 17 post tamoxifen)						Figure 2F. Quantification of epidermal thickness in dorsal region (Day 13 post tamoxifen)						Figure 2G. Quantification of Krt6 expression in dorsal region (Day 13 post tamoxifen)
[truncated: 97 more rows]

[truncated: 17 more sheets: Dataset S1, Tab 6, Dataset S1, Tab 7, Dataset S1, Tab 8, Dataset S1, Tab 9, Dataset S1, Tab 10, Dataset S1, Tab 11, Dataset S1, Tab 12, Dataset S1, Tab 13, Dataset S1, Tab 14, Dataset S1, Tab 15, Dataset S1, Tab 16, Dataset S1, Tab 17, Dataset S1, Tab 18, Dataset S1, Tab 19, Dataset S1, Tab 20, Dataset S1, Tab 21, Dataset S1, Tab 22]
